# Supplementary material for: Placental chemokine compartmentalisation: A novel mammalian molecular control mechanism
Source: PLoS Biol. 2019 May 29;17(5):e3000287. doi: 10.1371/journal.pbio.3000287 (PMC6557524; doi:10.1371/journal.pbio.3000287)
Supplement: S1 Data — (XLS) [file pbio.3000287.s006.xls]

## Sheet: Sheet1
gene_ids	baseMean	log2FoldChange	lfcSE	stat	pvalue	padj	GeneIds	log2FoldChange	Offical_gene-symbols
13078	695.176	11.4282	1.8034	6.33704	2.34214860316056e-10	3.48605038884146e-07	13078	11.4282	CYP1B1
100862273	179.317	11.2729	2.03507	5.53934	3.03607512797066e-08	6.93844369245562e-06	100862273	11.2729	LOC100862273
68566	139.352	10.8336	2.08289	5.20125	1.97955102537907e-07	1.99585321029395e-05	68566	10.8336	Caly
71020	153.863	10.8291	2.06334	5.24832	1.5349168215449e-07	1.78488898962507e-05	71020	10.8291	SPATS1
78934	93.8176	10.5148	2.07341	5.07127	3.95165353835065e-07	3.15029496034094e-05	78934	10.5148	4930581F22Rik
20445	601.345	10.4839	1.77509	5.90608	3.5034077559081e-09	2.4019363574506e-06	20445	10.4839	St6galnac1
666420	81.8138	10.4605	2.05521	5.08971	3.5860220995761e-07	2.99826433106021e-05	666420	10.4605	Gm8094
24111	87.6976	10.2718	2.06422	4.97609	6.48813635445093e-07	4.6013863025766e-05	24111	10.2718	Uts2
78779	70.0922	10.2672	2.06835	4.96395	6.90747288592066e-07	4.67204390774679e-05	78779	10.2672	SPATA2L
71640	66.5511	10.0763	2.10447	4.78806	1.68401768962877e-06	7.80109816222624e-05	71640	10.0763	4930422I07Rik
629908	71.8547	9.87885	2.16611	4.56064	5.09988255697484e-06	0.000153354	629908	9.87885	Gm7016
211480	56.3928	9.8578	2.12257	4.64427	3.41286245601552e-06	0.000119381	211480	9.8578	KCNJ14
330490	44.2301	9.7802	2.08598	4.68854	2.75163129001968e-06	0.000103253	330490	9.7802	Nlrp9c
100040294	36.6496	9.75265	2.0436	4.77228	1.82150832756137e-06	8.109260450494e-05	100040294	9.75265	Gm2694
50765	67.4059	9.69771	2.14554	4.51995	6.18554990951837e-06	0.000221555	50765	9.69771	Trfr2
258608	62.5743	9.6844	2.18322	4.43583	9.17176045529672e-06	0.000222984	258608	9.6844	Olfr986
73455	44.1678	9.64585	2.06366	4.67415	2.95178094634646e-06	0.000132292	73455	9.64585	1700065J18Rik
380930	41.3057	9.6123	2.11288	4.54938	5.38052198812275e-06	0.000158577	380930	9.6123	9330188P03Rik
78911	38.6839	9.5846	2.10437	4.55461	5.2481631216874e-06	0.000156441	78911	9.5846	Trim42
73407	54.0748	9.56725	2.18272	4.38317	1.16963427812896e-05	0.000265645	73407	9.56725	TEPP
14560	382.338	9.56023	1.75921	5.4344	5.49822950007687e-08	9.9199635401387e-06	14560	9.56023	gdf10
17384	135.453	9.54724	1.74122	5.48306	4.18033553247003e-08	8.93587087635583e-06	17384	9.54724	MMP10
380842	39.6193	9.53218	2.12558	4.48451	7.3080521342095e-06	0.000193304	380842	9.53218	Gm1574
73779	44.3841	9.51728	2.09977	4.53254	5.82786318422583e-06	0.000214598	73779	9.51728	Prr27
15465	40.3194	9.5046	2.0794	4.57084	4.85769023637951e-06	0.000185219	15465	9.5046	HRH1
209005	39.2524	9.5001	2.08847	4.54884	5.39431409845723e-06	0.000251608	209005	9.5001	Gm595
407812	126.745	9.43709	1.75642	5.37292	7.74713907511043e-08	1.26462822616565e-05	407812	9.43709	BC066028
666133	48.9975	9.40496	2.15009	4.37421	1.21870749682183e-05	0.00033762	666133	9.40496	Gm7942
76974	47.5121	9.4012	2.19515	4.28272	1.84624534332958e-05	0.000363732	76974	9.4012	Urah
20724	33.5296	9.37229	2.06937	4.52905	5.9250032454164e-06	0.000214598	20724	9.37229	SERPINB5
21943	28.4424	9.34044	2.09575	4.45685	8.31718194199635e-06	0.000206911	21943	9.34044	Tnfsf11
620297	42.3888	9.32828	2.19064	4.25824	2.0604131610127e-05	0.000399045	620297	9.32828	Trav6n-6
380969	44.9154	9.31634	2.16277	4.3076	1.65036209664859e-05	0.000443101	380969	9.31634	NCKAP5L
620140	43.3043	9.29242	2.20309	4.21791	2.4657924659276e-05	0.000467002	620140	9.29242	Gm6131
723864	44.0382	9.28817	2.20628	4.20987	2.55514306040408e-05	0.000478636	723864	9.28817	MIR425
233020	31.4879	9.24785	2.14567	4.31001	1.63249774357803e-05	0.000339164	233020	9.24785	HIPK4
244114	25.6861	9.2292	2.10114	4.39247	1.12071790969545e-05	0.000261348	244114	9.2292	Vmn2r72
545013	29.3908	9.21718	2.1377	4.31173	1.61985461091562e-05	0.000339164	545013	9.21718	Gm5797
16594	39.2248	9.21233	2.16049	4.26399	2.00804437524618e-05	0.000495318	16594	9.21233	KLC2
238406	35.5811	9.19966	2.18599	4.20846	2.57112857073391e-05	0.000479012	238406	9.19966	Adam6a
73348	44.5536	9.19406	2.18066	4.21618	2.48475518074941e-05	0.000508956	73348	9.19406	1700045H11Rik
547168	35.8853	9.17955	2.14984	4.26987	1.95587478460615e-05	0.000489871	547168	9.17955	Rhox7
14038	33.739	9.14892	2.18721	4.18292	2.87784983413078e-05	0.000511154	14038	9.14892	expI
780939	32.9331	9.14072	2.184	4.18532	2.84764519443291e-05	0.000508864	780939	9.14072	Ighv1-58
13048	32.4761	9.13956	2.12585	4.29925	1.71374521953971e-05	0.000410032	13048	9.13956	CUX2
77125	97.1313	9.13866	1.82258	5.01414	5.32703809090943e-07	5.42026125750035e-05	77125	9.13866	IL33
76113	35.1921	9.11555	2.20412	4.13568	3.53909995042824e-05	0.000586089	76113	9.11555	LPO
381535	29.9894	9.10135	2.11704	4.29909	1.7149701313426e-05	0.000410032	381535	9.10135	Gm12800
100066	26.3617	9.05457	2.09783	4.31616	1.58765998004104e-05	0.000390961	100066	9.05457	Cyp2j11
545824	34.4838	9.04933	2.16308	4.18355	2.86997288989674e-05	0.000556116	545824	9.04933	ZAR1L
59310	29.456	9.00691	2.13884	4.21113	2.54099616710724e-05	0.000511953	59310	9.00691	myl10
546487	29.4703	8.99086	2.19811	4.09026	4.30886075028131e-05	0.000680681	546487	8.99086	Olfr766
13492	21.4988	8.9177	2.0833	4.28057	1.86412237252509e-05	0.000426463	13492	8.9177	DRD5
317653	30.8779	8.9052	2.22725	3.99829	6.38013934092131e-05	0.000911297	317653	8.9052	Klk14
11625	29.8138	8.89075	2.18233	4.07397	4.62183739410539e-05	0.00082766	11625	8.89075	AHSG
231832	104.46	8.86726	1.92358	4.60977	4.03109981264363e-06	0.000162435	231832	8.86726	TMEM184A
17140	25.5134	8.85459	2.15841	4.10237	4.08943104573522e-05	0.000765241	17140	8.85459	Magea4
258390	24.9785	8.85316	2.14062	4.1358	3.53724090089137e-05	0.000637064	258390	8.85316	Olfr1276
14134	25.7385	8.83564	2.15266	4.10452	4.0516054726851e-05	0.000697354	14134	8.83564	Fcnb
100039138	28.6914	8.81418	2.18313	4.03741	5.4043503508873e-05	0.000836848	100039138	8.81418	Gm2061
100503964	67.3745	8.79561	1.6697	5.26776	1.38094779426832e-07	1.72937154543756e-05	100503964	8.79561	Gm17266
403180	27.0494	8.79118	2.17596	4.04013	5.34204850541056e-05	0.000833135	403180	8.79118	CCDC121
625716	28.2973	8.78683	2.18664	4.01842	5.85905766558469e-05	0.00087295	625716	8.78683	Gm6614
14802	63.7979	8.78494	1.75004	5.01984	5.17140002977568e-07	3.85381723958066e-05	14802	8.78494	GRIA4
18722	26.7268	8.7829	2.22934	3.93968	8.15893461268881e-05	0.00110113	18722	8.7829	Pira1
211223	20.0264	8.74433	2.11556	4.13335	3.57517349055986e-05	0.000637064	211223	8.74433	Vmn2r15
19660	211.007	8.74223	1.59742	5.47273	4.43144121639583e-08	8.93587087635583e-06	19660	8.74223	rbp2
100503954	24.1234	8.7392	2.16344	4.03948	5.35687682022853e-05	0.000833135	100503954	8.7392	Gm12462
16494	130.158	8.72671	1.6628	5.24819	1.53601655697153e-07	1.65051960940032e-05	16494	8.72671	KCNA6
18788	19.269	8.69939	2.11903	4.10536	4.03693061043903e-05	0.000697354	18788	8.69939	SERPINB2
70928	25.2082	8.6847	2.18787	3.96947	7.20314416644058e-05	0.00101359	70928	8.6847	trim69
50525	63.8727	8.68257	1.79216	4.84474	1.26777657385608e-06	9.82828696303666e-05	50525	8.68257	SPAG6
114229	23.0549	8.6702	2.22723	3.89281	9.90884380108376e-05	0.00124512	114229	8.6702	Kiss1r
66532	22.6611	8.56328	2.19638	3.89881	9.66661783727683e-05	0.00124647	66532	8.56328	Rep15
69329	22.1561	8.55961	2.19176	3.90536	9.40833993352028e-05	0.00122205	69329	8.55961	Cfap206
17076	155.36	8.55192	1.60913	5.31463	1.06876959012728e-07	1.35352034521119e-05	17076	8.55192	Ly75
19713	196.625	8.53044	1.6387	5.20561	1.93358482179447e-07	1.83742266023807e-05	19713	8.53044	RET
105355	51.8014	8.52116	1.76884	4.81738	1.45456797556939e-06	7.22646234819113e-05	105355	8.52116	SLC17A3
13865	63.5482	8.46641	1.93161	4.38308	1.17014120432478e-05	0.000265645	13865	8.46641	NR2F1
625068	73.3477	8.45965	1.52454	5.549	2.87315945320249e-08	6.93844369245562e-06	625068	8.45965	Vmn2r84
238662	157.361	8.41039	1.68238	4.99911	5.75944552497819e-07	4.20071899140963e-05	238662	8.41039	Gm4934
13516	256.979	8.40048	1.63532	5.1369	2.79302124867438e-07	2.6269945147581e-05	13516	8.40048	EPYC
58226	52.3095	8.38396	1.72823	4.85118	1.22731033719333e-06	9.82828696303666e-05	58226	8.38396	CACNA1H
224055	59.5505	8.38191	1.91257	4.38254	1.17302954388603e-05	0.000373792	224055	8.38191	RTP2
328594	59.7691	8.3406	1.93579	4.30863	1.6426762999134e-05	0.000443101	328594	8.3406	D630010B17Rik
232217	18.5623	8.33871	2.21143	3.77073	0.000162771	0.00181505	232217	8.33871	4933427D06Rik
170734	82.4686	8.26613	1.80689	4.57478	4.76721062568354e-06	0.000147225	170734	8.26613	Zscan5b
72873	75.0877	8.25104	1.62652	5.07282	3.91958254796747e-07	3.15029496034094e-05	72873	8.25104	Bbof1
434396	324.235	8.22504	1.6382	5.02076	5.14666280000741e-07	3.85381723958066e-05	434396	8.22504	Gm5615
71824	79.6375	8.18027	1.59752	5.1206	3.04569831634283e-07	2.5714395785123e-05	71824	8.18027	1700006A11Rik
12939	57.9748	8.17515	1.91046	4.27916	1.87598597522509e-05	0.000477204	12939	8.17515	Pcdha7
55994	44.0603	8.16414	1.72027	4.74584	2.07643194304399e-06	0.000102835	55994	8.16414	SMAD9
625109	41.1589	8.14726	1.69695	4.80111	1.57788861274309e-06	7.583154022186e-05	625109	8.14726	Vmn2r86
111975	40.0234	8.14284	1.80921	4.50077	6.7707708009583e-06	0.000182757	111975	8.14284	IGF2AS
211232	336.447	8.13567	1.83144	4.44223	8.90327453118092e-06	0.000281884	211232	8.13567	CPNE9
74042	65.0904	8.09784	1.6776	4.82705	1.38570011983982e-06	0.000102542	74042	8.09784	4921501E09Rik
70945	37.5453	8.09431	1.62503	4.98102	6.32497367343055e-07	4.5772156420377e-05	70945	8.09431	MMRN1
208583	331.267	8.08039	1.70243	4.74639	2.07077559864526e-06	8.76372685451354e-05	208583	8.08039	Nek11
75100	55.3369	8.06794	1.94331	4.15164	3.30106086568968e-05	0.000558538	75100	8.06794	4930525D18Rik
105866	46.0461	8.05442	1.82979	4.40183	1.07344062776288e-05	0.000373792	105866	8.05442	KRT72
320272	92.7115	8.02399	1.83814	4.36528	1.26958673563659e-05	0.000343661	320272	8.02399	9330162B11Rik
209645	73.7274	8.0149	1.649	4.86047	1.17109448659378e-06	6.92116841576926e-05	209645	8.0149	BEND7
229320	221.738	8.00616	1.82088	4.39686	1.0983062530335e-05	0.000321684	229320	8.00616	CLRN1
207259	43.2805	7.98213	1.92548	4.14552	3.39042909364603e-05	0.000673124	207259	7.98213	ZBTB7C
18946	249.552	7.98068	1.77733	4.49027	7.11333563805976e-06	0.000275726	18946	7.98068	PNLIPRP1
76813	115.251	7.97592	1.72693	4.61857	3.86400656475427e-06	0.000126501	76813	7.97592	Armc6
12638	148.997	7.9705	1.5702	5.07612	3.85215034622805e-07	3.10448298357379e-05	12638	7.9705	CFTR
234683	344.176	7.96873	1.80534	4.41397	1.01491175617609e-05	0.000238296	234683	7.96873	ELMO3
192658	34.2468	7.96532	1.80294	4.41795	9.963983612632e-06	0.000236297	192658	7.96532	Rfpl4
319469	83.7844	7.93475	1.69289	4.6871	2.77107625399773e-06	0.000103253	319469	7.93475	A230056J06Rik
57255	42.5374	7.8528	1.89841	4.13651	3.52625255338257e-05	0.000637064	57255	7.8528	Cldn13
71000	37.6569	7.84954	1.92742	4.07256	4.64993064026817e-05	0.000718016	71000	7.84954	4931440J10Rik
100040944	51.5196	7.82739	1.66637	4.69728	2.63655158585238e-06	0.000102031	100040944	7.82739	Gm3055
791272	41.01	7.80778	1.89446	4.12137	3.76624513180727e-05	0.000661144	791272	7.80778	Gm10091
332934	66.7273	7.76974	1.80835	4.29659	1.7344832938867e-05	0.000410032	332934	7.76974	Zmynd12
226356	286.39	7.76857	1.47261	5.27539	1.32476553688497e-07	1.51962623335566e-05	226356	7.76857	Gm101
106014	64.3066	7.76657	1.77723	4.37004	1.24222828507308e-05	0.000381575	106014	7.76657	FAM19A5
20265	99.1531	7.73888	1.44266	5.36433	8.1250561493364e-08	1.06709070761285e-05	20265	7.73888	Scn1a
331491	337.618	7.73257	1.76486	4.38141	1.17914486057168e-05	0.000373792	331491	7.73257	Fnd3c2
381572	30.9625	7.72771	1.71593	4.50352	6.6838244266275e-06	0.000229018	381572	7.72771	9430007A20Rik
245492	37.9304	7.72351	1.91974	4.0232	5.74138992797646e-05	0.000951418	245492	7.72351	4930595M18Rik
73250	29.6898	7.71311	1.70862	4.51423	6.35468071691881e-06	0.00017619	73250	7.71311	CEACAM5
234911	29.3396	7.70585	1.82813	4.21516	2.49605750059565e-05	0.000470137	234911	7.70585	Mmp27
13056	60.1211	7.70527	1.71959	4.48088	7.4336388758294e-06	0.000193304	13056	7.70527	CYB561
14366	87.8148	7.70271	1.68837	4.56221	5.06185355359901e-06	0.000153354	14366	7.70271	FZD4
234677	29.2263	7.69131	1.71161	4.49362	7.0023637426837e-06	0.000187532	234677	7.69131	CES8
17388	25.1474	7.6731	1.73661	4.41843	9.94214434179181e-06	0.000236297	17388	7.6731	mmp15
22640	55.1614	7.66256	1.77107	4.32652	1.51482570433538e-05	0.000327427	22640	7.66256	zfp1
14257	49.5889	7.64854	1.795	4.26102	2.03500486196967e-05	0.000396493	14257	7.64854	Flt4
22092	33.0459	7.63396	1.87802	4.0649	4.80527123870325e-05	0.000838147	22092	7.63396	Rsph1
103142	29.5867	7.62033	1.91214	3.98525	6.7410322200662e-05	0.000950957	103142	7.62033	rdh9
13144	58.9827	7.61869	1.95763	3.8918	9.95035390794763e-05	0.00124512	13144	7.61869	dapk3
380882	24.5397	7.61621	1.73704	4.38458	1.16209955862858e-05	0.000265645	380882	7.61621	Gm906
72088	72.1224	7.60981	1.64547	4.62471	3.75122400319239e-06	0.000126501	72088	7.60981	ush1c
68915	78.0509	7.59061	1.70878	4.44213	8.90717510512567e-06	0.00033723	68915	7.59061	Vars2
232919	68.6581	7.50585	1.75195	4.28428	1.83329963745089e-05	0.000363732	232919	7.50585	Psg-ps1
552913	43.857	7.49362	1.70497	4.39517	1.10686778514636e-05	0.000373792	552913	7.49362	LOC552913
73569	24.9998	7.49074	1.82238	4.11041	3.94956439397148e-05	0.000747662	73569	7.49074	vgll3
214931	30.8936	7.47785	1.88483	3.96738	7.26661741722176e-05	0.00108533	214931	7.47785	FBXL16
16196	34.15	7.46998	1.87941	3.97465	7.04832381699667e-05	0.0010078	16196	7.46998	Il7
244595	28.1302	7.46682	1.96666	3.7967	0.000146633	0.00165367	244595	7.46682	Gm4976
19752	25.4263	7.45731	1.90016	3.92456	8.68873609334474e-05	0.00115895	19752	7.45731	RNASE1
239283	36.996	7.45642	1.62437	4.59035	4.42510762527103e-06	0.000137902	239283	7.45642	OXGR1
16521	24.4996	7.44156	1.73754	4.28281	1.84544787210721e-05	0.000363732	16521	7.44156	Kcnj5
244556	31.703	7.41813	1.93687	3.82996	0.000128165	0.00150462	244556	7.41813	Zfp791
667281	49.7727	7.38862	1.97092	3.74881	0.000177672	0.00187982	667281	7.38862	H60b
171382	55.8191	7.38678	1.51254	4.88369	1.04120149765561e-06	6.36569053566689e-05	171382	7.38678	TRPM8
56838	28.4112	7.36436	1.89561	3.88495	0.00010235	0.00126663	56838	7.36436	CCL28
27409	27.6599	7.3474	1.92117	3.82445	0.000131065	0.00162881	27409	7.3474	ABCG5
74700	30.1523	7.31206	1.96289	3.72516	0.000195195	0.0020094	74700	7.31206	4930524O08Rik
16997	411.611	7.30553	1.74916	4.1766	2.95899432058174e-05	0.000519729	16997	7.30553	LTBP2
100503660	32.727	7.30007	1.62051	4.50479	6.64399899545856e-06	0.000180759	100503660	7.30007	Gm19818
329482	20.6948	7.2969	1.6569	4.40394	1.06302232492176e-05	0.000320244	329482	7.2969	Dcdc5
666731	31.273	7.2814	1.47074	4.95083	7.38962097437731e-07	4.691040870401e-05	666731	7.2814	Trim43c
16542	833.672	7.2802	1.46116	4.98248	6.27750531554518e-07	4.5772156420377e-05	16542	7.2802	KDR
75141	74.4917	7.26874	1.82135	3.99086	6.58353458037825e-05	0.000936446	75141	7.26874	RASD2
667712	81.0896	7.2504	1.32961	5.45304	4.95157548993025e-08	9.43000043304494e-06	667712	7.2504	Gm8777
209380	29.5547	7.23859	1.98966	3.63811	0.000274645	0.00254411	209380	7.23859	Gm4759
230890	37.1654	7.22846	1.56714	4.61251	3.97833955382342e-06	0.000162435	230890	7.22846	Gm436
100862268	24.8505	7.21332	1.89025	3.81607	0.000135594	0.00156618	100862268	7.21332	LOC100862268
233186	63.1043	7.20605	1.69119	4.26094	2.03567127100706e-05	0.000396493	233186	7.20605	SIGLEC5
330998	33.8688	7.20301	1.64455	4.37992	1.18721471669022e-05	0.000267748	330998	7.20301	Ankrd34c
72973	21.5517	7.20268	1.91931	3.75275	0.000174905	0.00186784	72973	7.20268	FBXO47
71960	297.573	7.19997	1.72428	4.17563	2.97165800230075e-05	0.000519729	71960	7.19997	MYH14
67373	327.27	7.18979	1.77647	4.04724	5.18247596421438e-05	0.000813144	67373	7.18979	2210010C04Rik
626995	19.8635	7.18618	1.70207	4.22202	2.4211873386903e-05	0.00050355	626995	7.18618	Gm13128
50915	21.6247	7.17954	1.79301	4.00418	6.22336382852479e-05	0.000915687	50915	7.17954	Grb14
102423	115.919	7.17528	1.67329	4.28813	1.80183724576694e-05	0.00036121	102423	7.17528	hinfp
234669	98.7395	7.17146	1.60541	4.46706	7.93020805193719e-06	0.000202871	234669	7.17146	BC015286
20344	22.3446	7.15877	1.74754	4.09648	4.19486854008689e-05	0.000708334	20344	7.15877	SELP
223669	138.248	7.15152	1.53862	4.64802	3.35131262156026e-06	0.000181865	223669	7.15152	Zfp7
74075	142.624	7.13375	1.88222	3.79007	0.000150604	0.00168167	74075	7.13375	SYCE1
13117	111.472	7.12801	1.76987	4.02741	5.63938650623692e-05	0.000851062	13117	7.12801	Cyp4a10
70381	432.43	7.12527	1.63148	4.36737	1.25750014352416e-05	0.000343007	70381	7.12527	Tecpr1
75602	72.3849	7.08608	1.94775	3.63809	0.000274672	0.00254411	75602	7.08608	1810062O18Rik
78258	42.0137	7.07768	1.35701	5.21566	1.83166734590814e-07	1.80419233571952e-05	78258	7.07768	4921528O07Rik
224044	31.6029	7.06197	1.68191	4.19878	2.68351747903306e-05	0.000598587	224044	7.06197	Cyp2ab1
14402	54.8334	7.05669	1.70084	4.14894	3.34014814692522e-05	0.000558538	14402	7.05669	GABRB3
76217	267.928	7.04568	1.44716	4.86862	1.12380213244599e-06	9.62920985064245e-05	76217	7.04568	JAKMIP2
98303	39.847	7.04565	1.72461	4.08535	4.40104654710764e-05	0.000732681	98303	7.04565	D630023F18Rik
78249	30.9858	7.04368	1.65426	4.25789	2.06365730752379e-05	0.000501438	78249	7.04368	GPR115
234356	30.1075	7.04211	1.74901	4.02634	5.66528223423543e-05	0.000837094	234356	7.04211	CSGALNACT1
19733	27.4828	7.03702	1.5367	4.57931	4.66518392090981e-06	0.000230149	19733	7.03702	rgn
13840	77.5041	7.0296	1.47641	4.76128	1.92373279304711e-06	0.000120455	13840	7.0296	Epha6
24099	29.826	7.0261	1.75157	4.01132	6.03798536760441e-05	0.000877043	24099	7.0261	TNFSF13B
57911	92.7619	7.01731	1.8205	3.85461	0.000115914	0.00140106	57911	7.01731	GSDMA
216739	70.1585	7.0151	1.55035	4.52486	6.04365871498007e-06	0.00017122	216739	7.0151	Acsl6
26437	28.8191	7.0111	1.62655	4.31041	1.62951031905927e-05	0.000339164	26437	7.0111	Psg17
100862035	47.5716	7.00925	1.68543	4.15874	3.20012251674587e-05	0.000603598	100862035	7.00925	LOC100862035
408065	230.32	7.00501	1.4916	4.69631	2.64898718363397e-06	0.000102031	408065	7.00501	Zfp456
69677	20.0383	6.98975	1.76946	3.95023	7.80770710349761e-05	0.00107667	69677	6.98975	IL1F8
11474	55.8108	6.98549	1.62593	4.2963	1.7367382356508e-05	0.00045356	11474	6.98549	actn3
72667	44.4997	6.97545	1.73408	4.02256	5.75701876009659e-05	0.000846998	72667	6.97545	Zfp444
20518	33.6225	6.97542	1.76387	3.95461	7.66599358729368e-05	0.00112435	20518	6.97542	slc22a2
72886	52.7647	6.97424	1.54828	4.50451	6.65247113506333e-06	0.000270756	72886	6.97424	CCDC94
74704	30.5891	6.96082	1.57858	4.40955	1.03584652513626e-05	0.000318715	74704	6.96082	4930518I15Rik
240816	42.9776	6.9608	1.53177	4.54429	5.51219802761763e-06	0.00020575	240816	6.9608	RGSL1
81013	54.009	6.91008	1.41008	4.90047	9.56070222310531e-07	5.48628170154824e-05	81013	6.91008	Vmn1r65
76954	187.307	6.90552	1.4741	4.68456	2.80565173360464e-06	0.000103417	76954	6.90552	ST5
73301	67.4018	6.89414	1.46695	4.69966	2.60597817793622e-06	0.000102031	73301	6.89414	TTC29
19023	240.68	6.8787	1.96226	3.5055	0.000455754	0.00404026	19023	6.8787	PPEF2
15112	33.8638	6.8662	1.7775	3.86285	0.000112072	0.00139932	15112	6.8662	HAO1
108800	617.44	6.85045	1.33483	5.13207	2.86572134491011e-07	2.6269945147581e-05	108800	6.85045	STON2
238683	77.5374	6.83685	1.63361	4.18512	2.85011350471611e-05	0.000508864	238683	6.83685	4932441B19Rik
12802	116.865	6.83166	1.77476	3.84935	0.000118433	0.00144042	12802	6.83166	Cnr2
79235	65.456	6.82909	1.57967	4.3231	1.53849825231534e-05	0.000386916	79235	6.82909	LRAT
76260	114.173	6.82493	1.40704	4.85055	1.23122331335626e-06	6.60333548986472e-05	76260	6.82493	TTC8
20361	25.0831	6.79986	1.79574	3.78667	0.000152681	0.00169932	20361	6.79986	SEMA7A
67555	141.69	6.7983	1.83889	3.69696	0.0002182	0.00216182	67555	6.7983	4933434I20Rik
230806	50.9454	6.79242	1.56471	4.34102	1.41825444365965e-05	0.000361808	230806	6.79242	Aim1l
11441	24.739	6.79091	1.63589	4.15119	3.30748843240649e-05	0.000558538	11441	6.79091	CHRNA7
70832	83.4025	6.78541	1.64137	4.13398	3.56537050295512e-05	0.000637064	70832	6.78541	4921504A21Rik
21679	77.8186	6.78375	1.50422	4.50982	6.48823353672556e-06	0.000227795	21679	6.78375	tead4
268721	463.229	6.78034	1.5216	4.45605	8.34832226496158e-06	0.000206911	268721	6.78034	2310021P13Rik
218232	77.0496	6.77922	1.39375	4.864	1.15036099503778e-06	6.44364482616807e-05	218232	6.77922	PTPDC1
74053	84.7319	6.77556	1.37665	4.92179	8.57562698658266e-07	5.34495442000097e-05	74053	6.77556	GRIP1
78943	45.1793	6.76412	1.28332	5.2708	1.35826946028115e-07	1.79082604224761e-05	78943	6.76412	ERN1
384219	26.3932	6.75082	1.59266	4.23872	2.24801330801349e-05	0.0004798	384219	6.75082	Vmn2r11
11685	67.2197	6.74372	1.82182	3.70164	0.000214214	0.00213467	11685	6.74372	Alox12e
239029	49.8193	6.72155	1.37185	4.89961	9.6025934099444e-07	5.48628170154824e-05	239029	6.72155	Antxrl
11421	97.2183	6.71723	1.60335	4.18951	2.79560545472642e-05	0.000506231	11421	6.71723	ACE
21405	40.2718	6.71403	1.75909	3.81676	0.000135215	0.00156618	21405	6.71403	HNF1A
13176	216.91	6.71239	1.40939	4.76261	1.91108225634896e-06	0.000120455	13176	6.71239	DCC
22301	338.634	6.70928	1.53915	4.35907	1.30614588110439e-05	0.000288869	22301	6.70928	Vmn2r89
12827	75.8966	6.70256	1.40928	4.75601	1.97460541013041e-06	8.46118418240881e-05	12827	6.70256	col4a2
170738	33.1572	6.70116	1.4353	4.66883	3.02921459861231e-06	0.000132612	170738	6.70116	KCNH7
23794	112.305	6.70017	1.24579	5.37823	7.52230055170934e-08	1.16520897914724e-05	23794	6.70017	ADAMTS5
435732	27.5165	6.69221	1.78808	3.74267	0.000182073	0.00197534	435732	6.69221	Gm5709
210162	52.9441	6.69155	1.92878	3.46932	0.000521776	0.00405589	210162	6.69155	ZKSCAN2
328075	34.2834	6.68116	1.78343	3.74624	0.000179503	0.00188754	328075	6.68116	C630031E19
331188	93.8772	6.67333	1.63614	4.0787	4.52883188590172e-05	0.000702481	331188	6.67333	Zfp781
83767	28.3151	6.67302	1.55071	4.3032	1.68351275688367e-05	0.000347656	83767	6.67302	WASF1
12655	34.0586	6.66329	1.51665	4.39342	1.11582364708755e-05	0.000321684	12655	6.66329	Chi3l3
56457	91.2621	6.64849	2.0071	3.31249	0.000924683	0.00624142	56457	6.64849	dynll1
58227	128.848	6.64748	1.44324	4.60595	4.1059087341298e-06	0.00016359	58227	6.64748	Fam184b
20166	17.9716	6.64577	1.91379	3.47257	0.000515497	0.00445894	20166	6.64577	RTKN
791405	21.6282	6.62629	1.64834	4.01997	5.82050397128224e-05	0.000849536	791405	6.62629	Gm10002
239789	63.3833	6.61794	1.93852	3.41391	0.000640372	0.00526528	239789	6.61794	Gm606
239606	29.6224	6.60977	1.4992	4.40888	1.03908086519314e-05	0.000373792	239606	6.60977	SLC2A13
245595	51.1478	6.60668	1.8002	3.66997	0.000242575	0.00256436	245595	6.60668	Zfp711
547109	47.7945	6.60618	1.62626	4.06219	4.86138186402021e-05	0.000743094	547109	6.60618	TRIM43B
74694	214.214	6.60404	1.42857	4.62284	3.78523799158908e-06	0.000126501	74694	6.60404	tbc1d30
380730	43.0519	6.6008	1.40694	4.69159	2.71095211301893e-06	0.000103253	380730	6.6008	Gm884
319930	82.4203	6.6002	1.60833	4.10375	4.06507385411155e-05	0.000653429	319930	6.6002	CEACAM19
319293	49.6746	6.59394	1.68534	3.91253	9.1333781615239e-05	0.00119507	319293	6.59394	A530099J19Rik
193217	33.6433	6.58204	1.75982	3.74018	0.000183886	0.00192183	193217	6.58204	BC018473
13867	25.8119	6.58192	1.52707	4.31015	1.63144641102868e-05	0.000339164	13867	6.58192	Erbb3
74176	23.1853	6.56209	1.70514	3.84842	0.000118884	0.00144042	74176	6.56209	Tgm5
22262	23.512	6.56157	1.71751	3.8204	0.000133237	0.00155414	22262	6.56157	UOX
100504017	48.4122	6.54782	1.75899	3.72248	0.000197274	0.00202472	100504017	6.54782	D230004N17Rik
269643	23.0363	6.53249	1.63802	3.98804	6.66213758549942e-05	0.000964242	269643	6.53249	PPP2R2C
16840	165.69	6.53034	1.66909	3.91252	9.13385241648597e-05	0.00119507	16840	6.53034	LECT1
56703	140.764	6.51767	1.49756	4.35218	1.34788406402602e-05	0.000349977	56703	6.51767	pigo
14071	42.0277	6.49382	1.49123	4.35466	1.33271670704053e-05	0.000394484	14071	6.49382	F9
12350	23.6764	6.4924	1.7099	3.79696	0.000146482	0.00168098	12350	6.4924	CAR3
192140	21.848	6.49233	1.60893	4.03518	5.45598049138499e-05	0.00084117	192140	6.49233	TMC2
403183	73.0814	6.48651	1.6967	3.823	0.000131835	0.00154797	403183	6.48651	4832428D23Rik
100504733	97.8438	6.48047	1.61732	4.00692	6.15167751760388e-05	0.000886048	100504733	6.48047	A730018C14Rik
19283	123.302	6.47055	1.2438	5.20224	1.96903725575428e-07	1.83742266023807e-05	19283	6.47055	ptprz1
69291	28.2694	6.46949	1.56601	4.13119	3.60893397720838e-05	0.000699446	69291	6.46949	1700001L05Rik
83563	24.9422	6.46269	1.90131	3.39908	0.000676129	0.0054492	83563	6.46269	USP26
216154	39.1355	6.45349	1.56586	4.12137	3.76618901597352e-05	0.000614786	216154	6.45349	Med16
207854	30.7474	6.45043	1.85505	3.47722	0.000506642	0.00439657	207854	6.45043	FMR1NB
433470	23.1779	6.45004	1.80409	3.57523	0.000349924	0.00338101	433470	6.45004	AA467197
242253	501.989	6.44456	1.39742	4.61176	3.99272313563365e-06	0.000162435	242253	6.44456	WDR63
381077	59.5403	6.44066	1.72905	3.72496	0.000195347	0.00214882	381077	6.44066	CCDC78
16981	21.0088	6.4392	1.91131	3.36901	0.000754392	0.00528846	16981	6.4392	lrrn3
77049	45.2705	6.42924	1.36778	4.70051	2.5951881378864e-06	0.000102031	77049	6.42924	4921528I07Rik
53856	40.6138	6.42869	1.5758	4.07963	4.51068078937628e-05	0.000747424	53856	6.42869	Prg3
230161	46.1222	6.42753	1.51617	4.23931	2.24207092583952e-05	0.0004798	230161	6.42753	Acnat1
93722	49.6743	6.427	1.6844	3.81561	0.000135849	0.00167548	93722	6.427	PCDHGA10
12268	38.0214	6.42524	1.65624	3.87941	0.00010471	0.00140882	12268	6.42524	C4ba
70235	28.9577	6.41077	1.74042	3.68345	0.000230098	0.00221566	70235	6.41077	poc1a
320842	41.6632	6.4096	1.9506	3.28596	0.00101637	0.00668318	320842	6.4096	C230035I16Rik
63913	72.1188	6.40566	1.53887	4.16258	3.14673191988677e-05	0.000596701	63913	6.40566	FAM129A
53609	27.3819	6.40441	1.58533	4.03979	5.34991905866531e-05	0.000800853	53609	6.40441	SFRS16
78800	24.9032	6.40382	1.53644	4.16796	3.07333005148063e-05	0.000641459	78800	6.40382	4930480K15Rik
20271	111.667	6.39056	1.86939	3.41853	0.000629609	0.00465151	20271	6.39056	SCN5A
269610	131.048	6.38761	1.49554	4.2711	1.94509065126609e-05	0.000439318	269610	6.38761	CHD5
64082	53.7347	6.38471	1.56728	4.07374	4.62635405238194e-05	0.00082766	64082	6.38471	POPDC2
77806	26.7303	6.37536	1.85575	3.43545	0.000591562	0.00498261	77806	6.37536	A930019D19Rik
624759	20.9515	6.36998	1.75611	3.62732	0.000286374	0.00287672	624759	6.36998	LOC624759
22288	425.465	6.36477	1.24687	5.1046	3.31487929204329e-07	2.8408515532811e-05	22288	6.36477	utrn
18787	72.1625	6.35563	1.48081	4.29201	1.77065501724079e-05	0.000410375	18787	6.35563	SERPINE1
100662	172.774	6.35552	1.71296	3.71025	0.000207051	0.00220481	100662	6.35552	D930016D06Rik
100689	30.1514	6.34667	1.75105	3.62449	0.000289529	0.00289202	100689	6.34667	Spon2
319734	103.766	6.33333	1.44656	4.37821	1.19660575688446e-05	0.000334107	319734	6.33333	Cacna2d4
100039641	40.895	6.32622	1.49281	4.23779	2.25733247695307e-05	0.0004798	100039641	6.32622	Gm15768
83492	38.2085	6.30695	1.48402	4.2499	2.13865629940125e-05	0.000505736	83492	6.30695	GSDMC
210417	205.445	6.30378	1.47821	4.26447	2.00378057832188e-05	0.000444088	210417	6.30378	THSD7B
209588	69.1023	6.30201	1.84057	3.42394	0.000617214	0.00456978	209588	6.30201	Sectm1a
622307	84.0145	6.29993	1.60103	3.93493	8.32194541260842e-05	0.00111992	622307	6.29993	5830473C10Rik
14049	37.808	6.29565	1.73692	3.62461	0.000289398	0.00289202	14049	6.29565	Eya2
12416	45.7199	6.28797	1.72352	3.64832	0.000263959	0.00247411	12416	6.28797	cbx2
17174	89.4339	6.28488	1.60266	3.92153	8.79878770147499e-05	0.00120373	17174	6.28488	masp1
233865	111.094	6.28359	1.53754	4.08677	4.37413863576009e-05	0.00068157	233865	6.28359	D430042O09Rik
434310	57.0511	6.26609	1.71923	3.64472	0.000267688	0.00250037	434310	6.26609	AY512931
14012	42.7573	6.26253	1.50176	4.17013	3.04423128330284e-05	0.000527052	14012	6.26253	MPZL2
12411	87.8279	6.25084	1.65132	3.78537	0.000153482	0.00183727	12411	6.25084	Cbs
217480	27.5333	6.24297	1.48419	4.20632	2.59563144593756e-05	0.000480963	217480	6.24297	DGKB
12733	18.8663	6.23561	1.76164	3.53967	0.000400622	0.00371887	12733	6.23561	CLCNKA
272158	24.0479	6.2307	1.4803	4.20907	2.56418640033781e-05	0.000513706	272158	6.2307	POLN
74201	604.132	6.22767	1.32843	4.68801	2.75874740525394e-06	0.000164508	74201	6.22767	Cep97
668940	76.375	6.22315	1.45878	4.266	1.99010632663308e-05	0.000443831	668940	6.22315	Myh7b
102644	47.541	6.21694	1.53745	4.04368	5.26189146378327e-05	0.000794615	102644	6.21694	OAF
227632	88.1407	6.21439	1.50909	4.11798	3.82205473235126e-05	0.000667636	227632	6.21439	KCNT1
211484	622.521	6.2031	1.67416	3.7052	0.000211227	0.00223586	211484	6.2031	Tsga10
69852	18.7767	6.20191	1.69915	3.64999	0.000262245	0.00266181	69852	6.20191	tcf23
100862301	26.7804	6.18759	1.6821	3.67849	0.000234623	0.00224036	100862301	6.18759	LOC100862301
66662	82.7722	6.18631	1.86643	3.31452	0.000918009	0.00621924	66662	6.18631	Fbxl12os
330286	118.245	6.18151	1.54595	3.99851	6.37435509301748e-05	0.000933282	330286	6.18151	D630045J12Rik
245902	100.493	6.17291	1.27269	4.85029	1.2328280961241e-06	6.60333548986472e-05	245902	6.17291	ccdc15
67534	63.1571	6.1717	1.63743	3.76913	0.000163819	0.00181532	67534	6.1717	TTLL4
320158	26.7451	6.16245	1.50738	4.08819	4.34743823207515e-05	0.00068157	320158	6.16245	ZMAT4
77531	285.191	6.15725	1.33961	4.59629	4.30086718172571e-06	0.00013526	77531	6.15725	ANKS1B
238161	273.023	6.15632	1.51847	4.05428	5.02890763889572e-05	0.000762792	238161	6.15632	AKAP6
71145	129.715	6.15464	1.69294	3.63548	0.000277465	0.00255	71145	6.15464	SCARA5
16562	221.431	6.15386	1.46916	4.18868	2.80583033532611e-05	0.000506231	16562	6.15386	Kif1c
71870	55.4436	6.14668	1.27061	4.8376	1.31419352733889e-06	7.28145351241206e-05	71870	6.14668	Ccdc19
404329	35.6949	6.14611	1.81124	3.39332	0.000690503	0.00556483	404329	6.14611	Olfr1173
79196	168.812	6.14278	1.58409	3.87779	0.000105408	0.00129977	79196	6.14278	OSBPL5
213499	553.169	6.14243	1.57533	3.89913	9.65401120324231e-05	0.00124647	213499	6.14243	Fbxo42
74558	24.1027	6.13424	1.90969	3.21216	0.00131739	0.00806431	74558	6.13424	GVIN1
226098	110.221	6.13018	1.34859	4.54561	5.47758570046608e-06	0.000251608	226098	6.13018	Hectd2
105243	44.4323	6.13009	1.5672	3.91149	9.17268335081041e-05	0.00119559	105243	6.13009	SLC9A3
208748	39.1994	6.1277	1.52951	4.00632	6.16724097932146e-05	0.000989847	208748	6.1277	PRRG3
12945	33.9274	6.12699	1.38705	4.41728	9.99507050273253e-06	0.000236297	12945	6.12699	DMBT1
18132	36.9416	6.12671	1.56111	3.92459	8.68767172785123e-05	0.0011986	18132	6.12671	NOTCH4
380653	30.1555	6.12096	1.84788	3.31242	0.000924924	0.00624142	380653	6.12096	Gm872
116837	62.3424	6.11994	1.46002	4.19169	2.76889771491937e-05	0.000543217	116837	6.11994	RIMS1
100503364	43.5113	6.10468	1.58815	3.8439	0.000121094	0.00145411	100503364	6.10468	Gm19656
327768	66.729	6.10077	1.72441	3.53789	0.000403345	0.00332471	327768	6.10077	A330049N07Rik
21819	46.3361	6.0949	1.3418	4.54232	5.56380626273363e-06	0.000251608	21819	6.0949	Tg
72230	26.2792	6.09466	1.47595	4.12931	3.63852502203853e-05	0.000596788	72230	6.09466	Zfp558
100041146	104.27	6.09096	2.00744	3.03419	0.00241182	0.0125459	100041146	6.09096	Gm15448
67741	47.465	6.09079	1.39611	4.36269	1.28470878932884e-05	0.000345119	67741	6.09079	4930579F01Rik
100038509	27.2531	6.0797	1.62224	3.74773	0.000178443	0.00201739	100038509	6.0797	Gm10544
22242	25.3803	6.07863	1.63804	3.71092	0.000206506	0.00209438	22242	6.07863	UMOD
319804	22.7165	6.07554	1.49923	4.05246	5.06828153307748e-05	0.000803141	319804	6.07554	Glt1d1
433926	50.2292	6.06606	1.61587	3.75406	0.000173992	0.00190425	433926	6.06606	LRRC8B
70789	37.7583	6.06317	1.52196	3.9838	6.78223774324604e-05	0.000977635	70789	6.06317	Kynu
24046	29.8892	6.06117	1.61164	3.76088	0.000169319	0.00181951	24046	6.06117	SCN11A
14175	51.0474	6.05593	1.55468	3.89529	9.80803185533361e-05	0.00124512	14175	6.05593	FGF4
109135	53.7435	6.04702	1.49192	4.05317	5.05279944069968e-05	0.000803141	109135	6.04702	PLEKHA5
380660	24.787	6.04231	1.47268	4.10295	4.07916868645574e-05	0.000653429	380660	6.04231	ACSS3
225288	31.2819	6.03963	1.45954	4.13803	3.50294760427198e-05	0.000687084	225288	6.03963	FHOD3
14658	27.3326	6.03822	1.79193	3.36967	0.000752582	0.00578884	14658	6.03822	GLRB
97086	21.1853	6.03062	1.52568	3.95274	7.7262299212076e-05	0.0010702	97086	6.03062	NHEDC2
23963	36.1764	6.02584	1.58142	3.81041	0.000138737	0.00169823	23963	6.02584	ODZ1
791341	27.6179	6.02164	1.6501	3.64926	0.000262994	0.00247411	791341	6.02164	Gm9990
71137	34.3144	6.0198	1.51026	3.98595	6.72119911917205e-05	0.000950957	71137	6.0198	RFX4
100861954	28.1475	6.00754	1.45425	4.13102	3.6115079418417e-05	0.000595204	100861954	6.00754	LOC100861954
268890	36.4095	6.0024	1.63118	3.67979	0.000233428	0.00250014	268890	6.0024	lsamp
667693	43.8016	5.99241	1.51408	3.9578	7.56441818653937e-05	0.00104102	667693	5.99241	Gm8765
622127	21.1904	5.98578	1.58353	3.78002	0.000156814	0.0017648	622127	5.98578	Cyp3a57
432713	38.5855	5.98483	1.53716	3.89344	9.88315590243109e-05	0.00124512	432713	5.98483	Gm5441
56790	44.6763	5.97675	1.58144	3.7793	0.000157269	0.0017648	56790	5.97675	fam48a
20689	25.9776	5.95599	1.64215	3.62695	0.000286793	0.00291812	20689	5.95599	sall3
215095	35.1117	5.95571	1.75916	3.38555	0.000710363	0.00562163	215095	5.95571	Astl
407788	98.8886	5.95275	1.69985	3.50192	0.000461912	0.00415466	407788	5.95275	tesB
54120	23.0112	5.94791	1.80351	3.29796	0.000973916	0.0069909	54120	5.94791	GIPC2
320840	54.8485	5.94382	1.53386	3.87508	0.000106589	0.00134704	320840	5.94382	NEGR1
319742	23.1383	5.9413	1.8235	3.25819	0.00112125	0.00711785	319742	5.9413	mpzl3
13131	171.964	5.94032	1.53021	3.88203	0.000103588	0.00131656	13131	5.94032	dab1
76407	24.5031	5.93728	1.75794	3.37741	0.000731709	0.00570492	76407	5.93728	SUN5
75485	32.0857	5.92251	1.88252	3.14605	0.00165491	0.0101551	75485	5.92251	1700010B08Rik
11641	105.709	5.91255	1.47934	3.99675	6.42183544075442e-05	0.000933282	11641	5.91255	akap2
667214	48.4351	5.89672	1.27982	4.60747	4.07598292617918e-06	0.000129375	667214	5.89672	9930111J21Rik1
234964	66.8553	5.89201	1.45072	4.06143	4.87736429775057e-05	0.000743094	234964	5.89201	CCDC67
241989	44.89	5.88705	1.52168	3.86877	0.000109384	0.00137544	241989	5.88705	Pabpc4l
81600	86.2452	5.88235	1.79837	3.27094	0.00107192	0.00743838	81600	5.88235	CHIA
67229	242.259	5.87836	1.49943	3.9204	8.84028979653457e-05	0.00116559	67229	5.87836	prpf18
18762	27.2299	5.87755	1.73874	3.38035	0.000723936	0.00566823	18762	5.87755	Prkcz
59020	32.0907	5.86531	1.56084	3.7578	0.000171414	0.00188768	59020	5.86531	Pdzk1
217843	122.213	5.86484	1.22993	4.76844	1.85659952128852e-06	8.15951687048341e-05	217843	5.86484	Unc79
12745	73.6519	5.86254	1.78858	3.27775	0.00104637	0.00679345	12745	5.86254	clgn
71962	53.9262	5.86244	1.63784	3.57937	0.000344422	0.00296653	71962	5.86244	GATSL3
100504328	30.8158	5.85966	1.74147	3.36479	0.000766024	0.00585535	100504328	5.85966	Gm14406
243881	21.41	5.85591	1.63166	3.58892	0.000332046	0.00289632	243881	5.85591	Cyp2b23
57230	65.2988	5.8526	1.8846	3.10548	0.00189968	0.0104696	57230	5.8526	Sap30bp
232798	105.612	5.85224	1.69379	3.45513	0.000550036	0.00418076	232798	5.85224	LENG8
77382	35.6282	5.84976	1.77468	3.29624	0.000979894	0.0070196	77382	5.84976	C030018K13Rik
245643	34.6636	5.84563	1.63793	3.56892	0.000358453	0.00343271	245643	5.84563	Frmpd3
16497	21.5219	5.84309	1.76062	3.31877	0.000904154	0.00659698	16497	5.84309	KCNAB1
30952	28.5852	5.84039	1.37519	4.24698	2.16675144347365e-05	0.000471368	30952	5.84039	CNGB3
101772	94.6208	5.83716	1.53988	3.79065	0.000150255	0.00168167	101772	5.83716	ANO1
18604	55.6274	5.83577	1.67236	3.48953	0.000483867	0.00377835	18604	5.83577	PDK2
433247	25.4662	5.83177	1.43465	4.06493	4.80464542702489e-05	0.000838147	433247	5.83177	Cyp2c68
209743	125.844	5.82794	2.04532	2.84941	0.00438008	0.0197046	209743	5.82794	AF529169
74654	34.1341	5.82269	1.64864	3.53181	0.000412729	0.0038014	74654	5.82269	4930455H04Rik
75342	36.7552	5.82119	1.53824	3.78432	0.000154127	0.00170692	75342	5.82119	4930556J24Rik
70918	87.0157	5.81654	1.38792	4.19084	2.7792721637327e-05	0.000543217	70918	5.81654	nsun7
67307	38.1209	5.81624	1.94977	2.98303	0.00285406	0.0143246	67307	5.81624	3110049J23Rik
30054	99.9294	5.81035	1.4406	4.03329	5.50011862094296e-05	0.000816208	30054	5.81035	RNF17
69312	24.0803	5.80624	1.56343	3.71378	0.00020419	0.0021809	69312	5.80624	LRRC67
546144	53.392	5.80053	1.25709	4.61424	3.94527718812945e-06	0.000127589	546144	5.80053	Wdr72
229927	43.0348	5.79575	1.47956	3.9172	8.95818153188152e-05	0.00117651	229927	5.79575	Clca4
94242	28.6237	5.7897	1.77361	3.26435	0.00109714	0.00755432	94242	5.7897	TINAGL1
14407	43.4718	5.78371	1.78881	3.23328	0.00122378	0.00765171	14407	5.78371	Gabrg3
53867	137.82	5.78175	1.48097	3.90403	9.46025491663113e-05	0.00122197	53867	5.78175	Col5a3
22141	79.4186	5.78093	1.83977	3.1422	0.00167684	0.00951693	22141	5.78093	TUB
77771	91.0022	5.7741	1.45432	3.9703	7.17810155652905e-05	0.00101359	77771	5.7741	CSRNP3
70807	46.2937	5.77337	1.78696	3.23083	0.00123431	0.00769313	70807	5.77337	Arrdc2
102371	79.5462	5.76797	1.31989	4.37003	1.24227844307365e-05	0.000278335	102371	5.76797	GCOM1
381759	58.1191	5.76673	1.41012	4.08954	4.32232180804608e-05	0.000722969	381759	5.76673	Wee2
623734	97.4334	5.76586	1.84655	3.12251	0.00179317	0.0100441	623734	5.76586	Vmn2r85
67310	57.3035	5.75327	1.77321	3.24455	0.00117635	0.00740259	67310	5.75327	Prl8a9
83672	87.5891	5.7529	1.44705	3.97562	7.0197177819873e-05	0.0010637	83672	5.7529	sytl3
53951	32.2311	5.74849	1.44639	3.97437	7.05649524524554e-05	0.0010637	53951	5.74849	CCDC75
17910	154.296	5.74456	1.40262	4.09559	4.21087708593294e-05	0.00067139	17910	5.74456	Myo15
672125	29.6912	5.73784	1.58414	3.62206	0.000292269	0.00290304	672125	5.73784	Gm14496
73942	36.505	5.72668	1.6077	3.56204	0.000367981	0.00313791	73942	5.72668	FAM151B
232714	43.3815	5.71497	1.27053	4.4981	6.85645563682339e-06	0.000231552	232714	5.71497	MGAM
74470	89.7092	5.71352	1.67185	3.41747	0.000632056	0.00465955	74470	5.71352	CEP72
210044	59.4546	5.70927	1.4982	3.81074	0.000138549	0.00158845	210044	5.70927	ADCY2
242274	41.5699	5.70838	1.38987	4.10712	4.00617815534854e-05	0.000696368	242274	5.70838	lrrc7
114872	25.4048	5.69964	1.67963	3.39338	0.000690354	0.00497171	114872	5.69964	Psg29
71826	32.4366	5.69593	1.61104	3.53557	0.000406898	0.00334496	71826	5.69593	1700001F09Rik
100163	48.0858	5.69067	1.60586	3.54368	0.000394578	0.00369547	100163	5.69067	Pafah2
230027	26.1175	5.68817	1.55909	3.64838	0.000263896	0.00266181	230027	5.68817	COQ3
381802	165.717	5.68786	1.69884	3.34809	0.000813716	0.00611322	381802	5.68786	Tsen2
320256	142.575	5.68189	1.51496	3.75052	0.000176468	0.00187285	320256	5.68189	DLEC1
432555	122.331	5.678	1.53233	3.70548	0.000210991	0.00212305	432555	5.678	Gm5431
75500	39.1657	5.6774	1.88024	3.01951	0.00253181	0.0135822	75500	5.6774	1700010H22Rik
243621	106.001	5.66777	1.40635	4.03013	5.57453000245599e-05	0.000851062	243621	5.66777	IQSEC3
18169	32.6316	5.6667	1.4801	3.82859	0.000128882	0.001614	18169	5.6667	NPY6R
20497	48.6921	5.65834	1.67875	3.37057	0.000750138	0.00528846	20497	5.65834	SLC12A3
50768	236.907	5.64703	1.25144	4.51242	6.40917572146251e-06	0.00017619	50768	5.64703	DLC1
226025	128.365	5.64444	1.51628	3.72255	0.000197223	0.00215489	226025	5.64444	TRPM3
320277	73.443	5.64094	1.43518	3.93048	8.47747581360628e-05	0.0011796	320277	5.64094	SPEF2
22152	24.2642	5.63833	1.59727	3.52997	0.000415614	0.00336814	22152	5.63833	tubb3
99899	19.4956	5.6213	1.43197	3.92557	8.65252416095216e-05	0.00115345	99899	5.6213	IFI44
77017	21.5974	5.60943	1.84833	3.03486	0.00240648	0.0131485	77017	5.60943	E130018N17Rik
239618	26.2086	5.60483	1.42215	3.94111	8.11053239432285e-05	0.00116638	239618	5.60483	Pdzrn4
69149	63.2991	5.60458	1.59123	3.52217	0.000428023	0.00341733	69149	5.60458	KBTBD3
269233	40.3201	5.60105	1.23675	4.52884	5.93080898267923e-06	0.000214598	269233	5.60105	fam171a1
75835	44.7506	5.6001	1.81697	3.08211	0.00205536	0.0111462	75835	5.6001	Vmn2r-ps54
381260	29.7217	5.59599	1.58845	3.52293	0.000426803	0.00387651	381260	5.59599	Gm973
14048	21.6112	5.59486	1.64201	3.40732	0.00065604	0.00536109	14048	5.59486	Eya1
56533	86.426	5.59123	1.30325	4.29021	1.78507171197063e-05	0.000359954	56533	5.59123	RGS17
226413	39.4783	5.59083	1.25561	4.45269	8.47995441347316e-06	0.000273363	226413	5.59083	Lct
72832	28.171	5.58995	1.60507	3.48268	0.000496419	0.004345	72832	5.58995	CRTAC1
76161	31.5605	5.58875	1.43496	3.89472	9.83135433171603e-05	0.00126312	76161	5.58875	6330527O06Rik
12532	40.4077	5.58664	1.60824	3.47375	0.000513241	0.00439657	12532	5.58664	CDC25C
69857	31.4793	5.58611	1.90617	2.93055	0.00338363	0.0158292	69857	5.58611	1810053B23Rik
320581	69.9622	5.58444	1.43179	3.90032	9.6063688151738e-05	0.00123336	320581	5.58444	IDI2
12333	79.8231	5.58333	1.50545	3.70874	0.000208291	0.00224568	12333	5.58333	CAPN1
100041352	56.6839	5.58208	1.44088	3.87408	0.000107028	0.00142177	100041352	5.58208	tcp10
80982	26.5222	5.57758	1.23093	4.53119	5.86511590127411e-06	0.000167547	80982	5.57758	9930013L23Rik
244653	148.447	5.577	1.19837	4.65381	3.25853519198647e-06	0.000116357	244653	5.577	HYDIN
210004	129.882	5.57641	1.41701	3.93533	8.30823134540008e-05	0.00111252	210004	5.57641	B3GNTL1
18431	44.7049	5.56946	1.37798	4.04176	5.30518725123147e-05	0.00079764	18431	5.56946	OCA2
625530	31.1612	5.56441	1.61345	3.44877	0.000563136	0.00424271	625530	5.56441	Dub3
329541	20.1001	5.56196	1.64758	3.37585	0.000735893	0.00571044	329541	5.56196	EFCAB8
14263	38.1375	5.55824	1.54022	3.60873	0.000307702	0.00301412	14263	5.55824	FMO5
237397	29.1649	5.5579	1.50481	3.69342	0.000221256	0.00216304	237397	5.5579	c2cd4c
243431	43.4383	5.5528	1.78569	3.10961	0.00187334	0.0110714	243431	5.5528	Gm4966
320469	29.8264	5.54994	1.69581	3.27275	0.00106508	0.00747395	320469	5.54994	9930014A18Rik
230603	24.3364	5.54958	1.60887	3.44937	0.000561887	0.00476663	230603	5.54958	TTC39A
16590	42.2547	5.54333	1.44784	3.82868	0.000128834	0.0015434	16590	5.54333	KIT
21419	21.3085	5.53963	1.62119	3.41702	0.000633103	0.00524529	21419	5.53963	Tcfap2b
14598	26.1329	5.5388	1.47256	3.76134	0.000169003	0.00181951	14598	5.5388	ggt1
100504354	25.4769	5.53683	1.69669	3.26332	0.00110117	0.00755902	100504354	5.53683	Gm20982
330863	35.5344	5.5342	1.53857	3.59699	0.000321924	0.0028224	330863	5.5342	TRIM67
170790	24.1733	5.52421	1.53888	3.58975	0.000330989	0.00326576	170790	5.52421	Mlc1
16329	20.5898	5.52208	1.59002	3.47296	0.000514753	0.00445894	16329	5.52208	INPP1
210510	113.361	5.51953	1.35467	4.07445	4.61230543394504e-05	0.00082766	210510	5.51953	tdrd6
319433	30.199	5.51872	1.59292	3.46454	0.000531132	0.00410997	319433	5.51872	SERPINE3
233801	21.814	5.51478	1.56096	3.53294	0.000410969	0.00335429	233801	5.51478	ACSM4
109077	51.7697	5.51286	1.38101	3.99189	6.55479396784556e-05	0.00102608	109077	5.51286	Ints5
192775	131.849	5.50902	1.54337	3.56948	0.000357695	0.00306545	192775	5.50902	KCNH6
74782	20.2401	5.50884	1.56456	3.52101	0.000429914	0.00341733	74782	5.50884	GLT8D2
19892	25.4717	5.50725	1.34341	4.09945	4.14128708809823e-05	0.00070601	19892	5.50725	RPE65
24131	645.497	5.50715	1.69284	3.25321	0.00114108	0.00723038	24131	5.50715	Ldb3
67200	79.6566	5.50169	1.39865	3.93357	8.36940515151574e-05	0.00111992	67200	5.50169	Ccdc77
231474	125.998	5.50164	1.85309	2.96891	0.00298858	0.0151827	231474	5.50164	PAQR3
245684	73.491	5.50156	1.38243	3.97964	6.902059173356e-05	0.0010637	245684	5.50156	CNKSR2
622037	42.9182	5.49559	1.79887	3.05503	0.0022504	0.0119349	622037	5.49559	B930092H01Rik
72518	32.7404	5.48996	1.76963	3.10232	0.00192008	0.0105352	72518	5.48996	2610307P16Rik
238271	63.5401	5.48699	1.58437	3.4632	0.000533796	0.00412129	238271	5.48699	KCNH5
330941	24.5746	5.48674	1.4222	3.85792	0.000114355	0.00139505	330941	5.48674	AI593442
633979	184.786	5.48464	1.54647	3.54655	0.000390315	0.00326884	633979	5.48464	Akd1
73962	25.0623	5.48375	1.7385	3.1543	0.00160883	0.0100229	73962	5.48375	4930441J16Rik
14685	72.7295	5.48139	1.67813	3.26637	0.00108935	0.00697996	14685	5.48139	GNAT1
140474	114.05	5.47881	1.27229	4.30627	1.66026951439919e-05	0.000443101	140474	5.47881	MUC4
100727	21.2584	5.47868	1.75175	3.12755	0.0017627	0.0105762	100727	5.47868	Ugt2b34
108079	51.841	5.47543	1.61429	3.39185	0.000694223	0.00556949	108079	5.47543	prkaa2
70909	267.937	5.47441	1.68468	3.24953	0.00115597	0.00785262	70909	5.47441	4921504E06Rik
67737	134.358	5.47252	1.65723	3.30221	0.000959279	0.00703471	67737	5.47252	Ttc39d
22634	71.1844	5.47123	1.67093	3.27436	0.00105902	0.00683677	22634	5.47123	PLAGL1
74076	28.5797	5.47026	1.79664	3.04472	0.00232898	0.0121941	74076	5.47026	4933406C10Rik
414121	28.4515	5.46595	1.42561	3.8341	0.000126022	0.00148455	414121	5.46595	E430016F16Rik
544923	38.1038	5.46429	1.42443	3.83613	0.000124986	0.00147742	544923	5.46429	Gm11397
12269	32.5255	5.46379	1.39577	3.91454	9.05783277905647e-05	0.00118521	12269	5.46379	C4bp
208647	61.0962	5.46315	1.61868	3.37507	0.00073796	0.00571355	208647	5.46315	CREB3L2
244431	29.8058	5.46016	1.52267	3.5859	0.000335917	0.00292265	244431	5.46016	SGCZ
16640	29.8913	5.45934	1.76107	3.10001	0.00193516	0.0112493	16640	5.45934	Klra9
73466	28.0648	5.45909	1.63685	3.33511	0.000852657	0.00654776	73466	5.45909	MS4A13
100503580	112.788	5.45716	1.6988	3.21236	0.00131648	0.00848946	100503580	5.45716	Gm19782
69748	71.2618	5.45605	1.57423	3.46585	0.000528563	0.00409935	69748	5.45605	Aldh16a1
100861725	24.61	5.45293	1.60507	3.39731	0.000680522	0.00493198	100861725	5.45293	LOC100861725
100101919	225.214	5.44813	1.17124	4.65157	3.29415703920279e-06	0.000142452	100101919	5.44813	Dnahc7c
78242	26.5531	5.44777	1.83627	2.96676	0.00300954	0.0147373	78242	5.44777	Spink12
11567	20.1555	5.44361	1.73825	3.13167	0.00173817	0.00978847	11567	5.44361	AVIL
330149	138.848	5.44307	1.30566	4.16884	3.06148756531159e-05	0.000583658	330149	5.44307	HFM1
52864	34.464	5.44211	1.49483	3.64061	0.00027199	0.00280253	52864	5.44211	BTBD12
73229	56.9678	5.43991	1.6306	3.33615	0.000849486	0.00654776	73229	5.43991	3110052M02Rik
66808	26.9264	5.43878	1.41018	3.8568	0.000114882	0.00139651	66808	5.43878	9030624G23Rik
100504177	18.292	5.43853	1.64537	3.30535	0.00094858	0.00683671	100504177	5.43853	F730016J06Rik
14294	32.2161	5.43747	1.90608	2.8527	0.00433498	0.0186345	14294	5.43747	FPR3
16728	39.8497	5.4254	1.76026	3.08215	0.0020551	0.011265	16728	5.4254	L1cam
13081	22.6416	5.40907	1.48273	3.64806	0.000264229	0.00266181	13081	5.40907	Cyp24a1
240185	84.5052	5.40738	1.43549	3.76691	0.000165282	0.00193582	240185	5.40738	9430020K01Rik
270097	24.6514	5.39187	1.40465	3.83859	0.000123742	0.0014737	270097	5.39187	VAT1L
320091	101.754	5.38449	1.35992	3.95943	7.51298781188604e-05	0.00103849	320091	5.38449	ANO4
105445	346.454	5.38395	1.39688	3.85427	0.000116074	0.00140106	105445	5.38395	dock9
100502946	50.2377	5.38197	1.71777	3.13312	0.00172962	0.0104129	100502946	5.38197	Gm16796
13839	107.912	5.37207	1.2813	4.19267	2.75693085942425e-05	0.000543217	13839	5.37207	Epha5
76668	126.38	5.3688	1.58967	3.3773	0.000732018	0.00570492	76668	5.3688	Mdh1b
70874	61.9072	5.36437	1.8026	2.9759	0.00292126	0.0146191	70874	5.36437	4921513I03Rik
77706	64.0139	5.36408	1.29028	4.1573	3.22036707913772e-05	0.000551971	77706	5.36408	Abcb5
13861	19.7485	5.35726	1.73639	3.08528	0.00203361	0.0110479	13861	5.35726	EPX
74624	17.9232	5.34123	1.87829	2.84366	0.00445981	0.020558	74624	5.34123	4930429D17Rik
14464	131.088	5.34113	1.62594	3.28496	0.00101998	0.00721924	14464	5.34113	gatA5
71101	158.054	5.33507	1.39242	3.83151	0.000127359	0.0015309	71101	5.33507	4933407H18Rik
19116	67.1334	5.33141	1.40031	3.80729	0.000140496	0.00170692	19116	5.33141	PRLR
229898	140.287	5.32645	1.45934	3.6499	0.000262341	0.00266181	229898	5.32645	gbp5
78784	23.5221	5.3264	1.66123	3.20631	0.00134451	0.00884532	78784	5.3264	celf3
69776	27.3057	5.32591	1.43164	3.72014	0.000199116	0.00216107	69776	5.32591	1600002D24Rik
269346	33.6378	5.31892	1.33754	3.97665	6.98923706565774e-05	0.00100339	269346	5.31892	SLC28A2
13497	61.5116	5.31579	1.34938	3.93943	8.16753353500342e-05	0.00116638	13497	5.31579	DRP2
243900	47.7114	5.29999	1.4981	3.53781	0.000403466	0.00332471	243900	5.29999	4930432E11Rik
67603	45.2927	5.2997	1.23257	4.29972	1.71017673598053e-05	0.000348957	67603	5.2997	dusp6
21899	37.7168	5.2978	1.64562	3.21934	0.00128486	0.00848439	21899	5.2978	TLR6
670059	85.9119	5.2953	1.39542	3.79477	0.000147781	0.00168499	670059	5.2953	LOC670059
52850	18.7274	5.29487	1.31932	4.01334	5.98646903926414e-05	0.000884501	52850	5.29487	SGSM1
246084	24.604	5.28908	1.72195	3.07157	0.00212937	0.0114412	246084	5.28908	Defb35
14181	23.806	5.28806	1.61147	3.28151	0.00103253	0.00726462	14181	5.28806	FGFBP1
207781	86.8859	5.28431	1.29152	4.09155	4.28495187284403e-05	0.000792716	207781	5.28431	C2CD2
13052	92.3409	5.28253	1.51515	3.48648	0.000489424	0.00433034	13052	5.28253	cxadr
77594	83.3815	5.27806	1.40116	3.76692	0.000165276	0.00193582	77594	5.27806	4930552P12Rik
214575	66.931	5.27563	1.50409	3.50752	0.000452311	0.00401979	214575	5.27563	TDRD5
100862215	58.4233	5.27463	1.60694	3.28241	0.00102926	0.00670777	100862215	5.27463	LOC100862215
20358	215.84	5.27212	1.52747	3.45155	0.000557384	0.00465344	20358	5.27212	SEMA6A
70592	194.369	5.27179	1.71927	3.0663	0.00216725	0.0121792	70592	5.27179	5730480H06Rik
16526	71.1241	5.26691	1.67155	3.15091	0.0016276	0.0100724	16526	5.26691	KCNK2
74103	24.3562	5.258	1.3068	4.02357	5.73232940257161e-05	0.000861307	74103	5.258	Nebl
627743	34.1996	5.25669	1.70081	3.0907	0.00199684	0.0110827	627743	5.25669	Vmn2r105
22635	146.855	5.25494	1.1417	4.60275	4.16955498540195e-06	0.00016428	22635	5.25494	zan
100503545	33.3028	5.2519	1.65617	3.17111	0.00151859	0.00892206	100503545	5.2519	Nuggc
116939	35.8167	5.2501	1.70816	3.07355	0.00211528	0.0115146	116939	5.2501	pnpla3
112415	35.314	5.24979	1.36768	3.83845	0.000123811	0.0014737	112415	5.24979	C030039L03Rik
101202	25.2359	5.24468	1.76472	2.97196	0.00295902	0.0150757	101202	5.24468	HEPACAM2
243574	94.9273	5.24419	1.56338	3.35439	0.000795388	0.00599115	243574	5.24419	KBTBD8
319555	34.6109	5.24225	1.4774	3.54829	0.000387738	0.00326576	319555	5.24225	nwd1
212996	31.9095	5.2284	1.61996	3.22749	0.00124883	0.00832059	212996	5.2284	Wbscr17
74552	17.6728	5.22737	1.44409	3.61984	0.00029479	0.00291177	74552	5.22737	NIPAL3
269695	29.486	5.22622	1.40724	3.71381	0.000204166	0.0021809	269695	5.22622	Rnft2
665005	151.167	5.22245	1.89858	2.75071	0.00594665	0.0249207	665005	5.22245	Gm7444
106248	179.186	5.2219	1.49882	3.48401	0.000493958	0.004345	106248	5.2219	QTRTD1
432628	25.1041	5.22143	1.4896	3.50526	0.000456156	0.00359472	432628	5.22143	MFSD2B
74362	137.156	5.21409	1.44751	3.60211	0.000315644	0.00307493	74362	5.21409	SPAG17
52028	30.7991	5.2109	1.4635	3.56057	0.000370046	0.00350696	52028	5.2109	Bbs1
110351	61.1958	5.21066	1.83257	2.84336	0.00446409	0.020558	110351	5.21066	Rap1gap
224671	142.32	5.21062	1.39678	3.73044	0.000191144	0.00211688	224671	5.21062	BTBD9
50530	214.916	5.20532	1.71374	3.03741	0.00238619	0.013078	50530	5.20532	MFAP5
15566	32.1548	5.20506	1.79761	2.89555	0.003785	0.0169285	15566	5.20506	HTR7
18171	47.8253	5.19419	1.63229	3.18216	0.00146183	0.00914189	18171	5.19419	nr1i2
74152	118.982	5.18964	1.85707	2.79454	0.00519744	0.0227299	74152	5.18964	1300002K09Rik
268878	37.727	5.18164	1.23544	4.19415	2.73891931874395e-05	0.000598587	268878	5.18164	ATP13A5
67315	33.7624	5.166	1.63308	3.16335	0.00155966	0.00903128	67315	5.166	Ceacam12
22359	106.858	5.16491	1.28872	4.00779	6.12892049184074e-05	0.000989847	22359	5.16491	vldlr
77042	68.8058	5.16104	1.73222	2.97943	0.00288787	0.0148411	77042	5.16104	Hyal4
233001	59.2698	5.15615	1.64653	3.13153	0.00173897	0.00978847	233001	5.15615	Nlrp9a
68053	49.7443	5.15348	1.9479	2.64566	0.00815317	0.0309541	68053	5.15348	UBXN2B
73270	55.8493	5.15109	1.88264	2.73611	0.00621709	0.0257705	73270	5.15109	1700024F13Rik
116911	26.1801	5.14778	1.35041	3.81202	0.000137834	0.00158555	116911	5.14778	Cts8-ps
210801	69.2857	5.14184	1.30277	3.94685	7.91848155084379e-05	0.00108146	210801	5.14184	UNC5D
227695	54.2599	5.13949	1.53083	3.35732	0.000787025	0.00595051	227695	5.13949	D2Wsu81e
666502	33.7135	5.13119	1.98926	2.57944	0.00989598	0.036243	666502	5.13119	Gm8138
330119	92.9785	5.1237	1.46525	3.49681	0.000470855	0.00416372	330119	5.1237	Adamts3
100038714	23.4071	5.12272	1.51913	3.37213	0.000745883	0.00574978	100038714	5.12272	Gm15401
195208	127.912	5.12115	1.46547	3.49454	0.000474876	0.00371661	195208	5.12115	Dcdc2a
446099	48.2689	5.11952	1.64688	3.10861	0.0018797	0.0103929	446099	5.11952	Nlrp4e
94244	26.5292	5.11814	1.7563	2.91416	0.00356643	0.0173716	94244	5.11814	Fkbp6
81896	44.7388	5.11348	1.39802	3.65766	0.00025453	0.00261613	81896	5.11348	IFT122
27260	27.2081	5.1127	1.48024	3.45397	0.000552401	0.00418945	27260	5.1127	PLEK2
20811	20.5555	5.10824	1.71143	2.98477	0.00283789	0.0147554	20811	5.10824	SRMS
22314	104.286	5.10665	1.4451	3.53378	0.000409663	0.00378299	22314	5.10665	Vmn2r-ps159
269952	52.7014	5.10641	1.50824	3.38568	0.000710017	0.0050707	269952	5.10641	D330012F22Rik
633640	68.6817	5.10551	1.32837	3.84345	0.000121317	0.00145411	633640	5.10551	Gm7120
100316870	127.549	5.10398	1.18808	4.29599	1.73914043501031e-05	0.000352768	100316870	5.10398	Gm17821
74375	23.8626	5.10387	1.78314	2.86229	0.00420587	0.0198291	74375	5.10387	gcc1
20504	23.0645	5.10009	1.63055	3.12783	0.00176104	0.00989648	20504	5.10009	Slc17a1
668894	22.601	5.09933	1.76487	2.88936	0.00386032	0.0185233	668894	5.09933	Gm14025
245026	65.3764	5.09927	1.38054	3.69367	0.000221038	0.00216304	245026	5.09927	COL6A6
72677	20.2949	5.0936	1.89259	2.69134	0.00711665	0.0287687	72677	5.0936	2810049E08Rik
433956	17.433	5.09208	1.77854	2.86307	0.00419558	0.0198103	433956	5.09208	heatr2
11517	36.2053	5.09152	1.71919	2.96158	0.00306068	0.0154704	11517	5.09152	ADCYAP1R1
71106	22.8017	5.0901	1.77288	2.87109	0.00409058	0.0185975	71106	5.0901	4933413J09Rik
17857	132.536	5.08759	1.56507	3.2507	0.00115121	0.0079254	17857	5.08759	mx1
67978	24.7777	5.08608	1.5278	3.32901	0.000871539	0.00642511	67978	5.08608	TCTN2
18419	33.9738	5.08592	1.55684	3.26683	0.00108761	0.00697996	18419	5.08592	OTOG
66709	163.584	5.08464	1.76202	2.88569	0.00390558	0.0180193	66709	5.08464	4921507G05Rik
214669	43.6912	5.08326	1.29135	3.9364	8.27123704175946e-05	0.00117092	214669	5.08326	L3mbtl2
109115	114.983	5.08305	1.57063	3.23631	0.00121085	0.00811222	109115	5.08305	Supt3h
100504056	27.0438	5.08199	1.65013	3.07975	0.00207171	0.011184	100504056	5.08199	Gm20036
12819	76.6782	5.0768	1.40362	3.61694	0.000298104	0.00293633	12819	5.0768	Col15a1
17762	23.9875	5.07663	1.34903	3.76316	0.000167777	0.00181951	17762	5.07663	mapt
665700	86.218	5.07306	1.31831	3.84814	0.000119019	0.00144042	665700	5.07306	Hmcn2
380614	137.87	5.07087	1.22977	4.12343	3.7327004196943e-05	0.000658515	380614	5.07087	INTU
74435	22.0257	5.06903	1.48311	3.41783	0.000631233	0.00524529	74435	5.06903	Lrriq3
381405	37.985	5.06804	1.52945	3.31363	0.00092094	0.00667822	381405	5.06804	Zfp663
245650	92.401	5.06793	1.52338	3.32677	0.000878591	0.0065682	245650	5.06793	GUCY2F
210933	48.7993	5.06691	1.32595	3.82134	0.000132731	0.00155335	210933	5.06691	BAI3
665376	22.7186	5.06571	1.32157	3.8331	0.00012654	0.00160944	665376	5.06571	Vmn2r99
76718	30.2318	5.05663	1.23706	4.08762	4.35812437513813e-05	0.00068157	76718	5.05663	Catsperg2
171388	26.9118	5.05378	1.83421	2.75529	0.00586406	0.0244635	171388	5.05378	BNIPL
235952	18.6768	5.05179	1.7449	2.89518	0.00378941	0.0183069	235952	5.05179	Gm189
52463	41.142	5.04738	1.72463	2.92664	0.00342642	0.0164218	52463	5.04738	Tet1
140493	36.4384	5.04708	1.59294	3.1684	0.00153283	0.00968879	140493	5.04708	KCNN3
637004	42.3029	5.04174	1.63926	3.07563	0.00210058	0.011937	637004	5.04174	Vmn2r3
212508	107.844	5.03363	1.61093	3.12468	0.00177999	0.00998659	212508	5.03363	mtg1
243085	18.4303	5.03221	1.85874	2.70732	0.00678286	0.0269642	243085	5.03221	Ugt2b35
109978	136.037	5.02983	1.82874	2.75044	0.00595159	0.0246834	109978	5.02983	ART4
790910	52.9644	5.02347	1.97738	2.54046	0.0110706	0.0393264	790910	5.02347	Gm11201
70981	280.537	5.02336	1.97062	2.54912	0.0107994	0.0381421	70981	5.02336	4931423N10Rik
75180	31.8709	5.01703	1.77755	2.82243	0.00476608	0.0214474	75180	5.01703	4930538K18Rik
227580	22.3943	5.01368	1.75099	2.86334	0.00419198	0.0198103	227580	5.01368	C1QL3
18189	69.3623	5.01169	1.47078	3.4075	0.000655598	0.00533758	18189	5.01169	NRXN1
68507	38.8821	5.00759	1.54239	3.24664	0.00116775	0.0078809	68507	5.00759	Ppfia4
52020	37.1528	5.00132	1.36843	3.6548	0.000257385	0.00266893	52020	5.00132	Umodl1
20249	154.113	4.99841	1.52268	3.28263	0.00102843	0.00737175	20249	4.99841	Scd1
231583	23.1238	4.99821	1.91263	2.61326	0.00896824	0.0328893	231583	4.99821	slc26a1
269870	48.2634	4.99756	1.97532	2.53	0.0114064	0.0399399	269870	4.99756	Zfp446
668501	31.423	4.99732	1.46351	3.41462	0.000638705	0.00468839	668501	4.99732	Zfp507
433804	64.1201	4.99607	1.20574	4.14359	3.41910160752621e-05	0.000628564	433804	4.99607	Gm13154
18399	57.6029	4.98934	1.59453	3.12904	0.00175379	0.0102336	18399	4.98934	SLC22A6
67049	52.4004	4.98895	1.86377	2.67681	0.00743264	0.0294897	67049	4.98895	pus3
74309	42.7097	4.98844	1.51689	3.2886	0.00100686	0.00667607	74309	4.98844	OSBP2
100038941	81.5268	4.98829	1.43913	3.4662	0.00052788	0.00445279	100038941	4.98829	Vmn2r121
386750	54.8575	4.98594	1.51419	3.29281	0.000991931	0.00704887	386750	4.98594	Slitrk3
230967	30.1033	4.98177	1.39034	3.58312	0.000339509	0.00328934	230967	4.98177	BC046331
380836	23.8827	4.98167	1.35828	3.66763	0.00024481	0.00231826	380836	4.98167	MRS2
17882	171.761	4.98112	1.35215	3.68384	0.000229746	0.00221566	17882	4.98112	MYH1
233005	23.968	4.97266	1.51923	3.27315	0.00106357	0.00685325	233005	4.97266	Cyp2a22
56335	188.183	4.96964	1.67061	2.97476	0.00293222	0.0146525	56335	4.96964	METTL3
18845	207.518	4.96866	1.17791	4.21821	2.46249156811943e-05	0.000507674	18845	4.96866	Plxna2
70788	40.4038	4.96408	1.75217	2.8331	0.00460991	0.0210112	70788	4.96408	klhl30
432436	45.9889	4.95596	1.71195	2.89492	0.00379259	0.0175689	432436	4.95596	Gm5420
54141	223.05	4.94842	1.7596	2.81225	0.00491969	0.0215937	54141	4.94842	SPAG5
107141	27.0761	4.93482	1.46584	3.36655	0.000761154	0.00601533	107141	4.93482	Cyp2c50
214444	116.567	4.93227	1.20398	4.09663	4.19202193973308e-05	0.000708334	214444	4.93227	CDK5RAP2
22646	27.7823	4.92901	1.80071	2.73726	0.00619535	0.0257114	22646	4.92901	Zfp105
100502928	59.3747	4.92725	2.03413	2.42229	0.015423	0.0499608	100502928	4.92725	9430032J07Rik
16772	74.4796	4.92458	1.35582	3.63217	0.000281044	0.00287761	16772	4.92458	LAMA1
100040135	29.553	4.91914	1.19879	4.10342	4.07084925666168e-05	0.000697354	100040135	4.91914	Gm2619
12808	29.524	4.91738	1.48167	3.31882	0.000903994	0.00616082	12808	4.91738	cobL
100503690	24.3339	4.91483	1.83058	2.68485	0.00725616	0.0291412	100503690	4.91483	Gm19835
241201	28.186	4.91448	1.69667	2.89654	0.00377297	0.0182661	241201	4.91448	CDH7
399673	110.123	4.90984	1.97852	2.48157	0.0130806	0.0444288	399673	4.90984	Tdpoz2
20979	45.5362	4.90903	1.48601	3.30351	0.00095483	0.0064155	20979	4.90903	Syt1
76311	40.682	4.90336	1.55005	3.16336	0.00155962	0.00982309	76311	4.90336	1110019D14Rik
56629	84.4974	4.90253	1.87759	2.61108	0.00902562	0.0330628	56629	4.90253	DNASE2B
170728	92.3905	4.89917	1.48653	3.2957	0.000981766	0.006556	170728	4.89917	RTN4IP1
243308	18.2285	4.89684	1.5281	3.20452	0.00135286	0.00886362	243308	4.89684	A430033K04Rik
100554	18.5819	4.89553	1.62865	3.00589	0.00264808	0.0139319	100554	4.89553	AA792892
385668	27.9672	4.89261	1.61138	3.03628	0.00239513	0.0125783	385668	4.89261	LCA5L
191578	73.7626	4.89259	1.35025	3.62346	0.000290689	0.00289545	191578	4.89259	HELQ
106952	30.9956	4.88959	1.43497	3.40745	0.000655723	0.00533758	106952	4.88959	arap3
73332	26.6126	4.88596	1.58187	3.08872	0.00201019	0.0115529	73332	4.88596	CCDC30
195531	17.2945	4.88569	1.81654	2.68956	0.00715459	0.0280333	195531	4.88569	Gm13152
170740	94.9747	4.88405	1.63351	2.98992	0.00279053	0.0140883	170740	4.88405	Zfp287
245050	38.0131	4.88249	1.41761	3.44418	0.000572801	0.00429664	245050	4.88249	Fam198a
232345	80.9889	4.88081	1.81324	2.69176	0.00710757	0.0278799	232345	4.88081	A2M
50884	58.0317	4.8785	1.37216	3.55536	0.000377465	0.00357885	50884	4.8785	NCKAP1
13510	24.9088	4.87484	1.54431	3.15665	0.00159594	0.00969477	13510	4.87484	Dsg1a
69606	29.2573	4.87172	1.32055	3.68915	0.000225009	0.00218975	69606	4.87172	Mtfmt
667503	95.2556	4.85818	1.48884	3.26306	0.00110218	0.00703586	667503	4.85818	Gm8672
67326	26.9372	4.85587	1.77193	2.74045	0.00613559	0.0252399	67326	4.85587	1700037H04Rik
240892	16.4757	4.85259	1.50623	3.22167	0.00127445	0.0084471	240892	4.85259	DUSP27
20983	32.8527	4.84964	1.49075	3.25315	0.00114131	0.00790664	20983	4.84964	SYT4
216393	30.9075	4.84799	1.60244	3.02539	0.00248317	0.0128197	216393	4.84799	D930020B18Rik
71089	23.4176	4.84674	1.63385	2.96644	0.00301265	0.0147373	71089	4.84674	Sept12
214106	110.18	4.84568	1.45438	3.33178	0.000862939	0.00637496	214106	4.84568	4933430I17Rik
100038361	32.37	4.83603	1.70534	2.83581	0.00457096	0.020909	100038361	4.83603	Gm10723
100504464	29.8139	4.8346	1.42551	3.39148	0.00069517	0.00499589	100504464	4.8346	E230016K23Rik
225256	58.1425	4.82841	1.52534	3.16547	0.00154833	0.00947624	225256	4.82841	Dsg1b
211652	47.0379	4.82514	1.51811	3.1784	0.00148092	0.00878304	211652	4.82514	WWC1
74430	53.0068	4.81686	1.79446	2.68429	0.0072683	0.0291412	74430	4.81686	4930452B06Rik
100502813	74.5096	4.81507	1.55169	3.10311	0.00191497	0.0111686	100502813	4.81507	Gm19391
228564	30.5894	4.81458	1.58375	3.03999	0.00236588	0.0129867	228564	4.81458	Frmd5
230824	19.3295	4.8135	1.70228	2.82768	0.00468865	0.021288	230824	4.8135	GRHL3
241035	68.8717	4.81198	1.24929	3.85178	0.000117265	0.00144042	241035	4.81198	PKHD1
240064	45.6203	4.81013	1.55655	3.09024	0.00199993	0.0110827	240064	4.81013	Zfp799
381107	50.9976	4.80331	1.72968	2.77698	0.00548659	0.0223864	381107	4.80331	TMEM232
72371	83.8089	4.80258	1.42065	3.38054	0.000723438	0.00515006	72371	4.80258	2210408I21Rik
71096	69.2138	4.79313	1.44159	3.32489	0.000884539	0.00650201	71096	4.79313	SNTG1
319518	131.76	4.78824	1.87865	2.54876	0.0108106	0.0388101	319518	4.78824	4930402E16Rik
11496	148.791	4.78744	1.41315	3.38779	0.000704589	0.00561455	11496	4.78744	ADAM22
215445	26.3157	4.78667	1.55195	3.08428	0.00204043	0.0112223	215445	4.78667	RAB11FIP3
19207	26.3335	4.78484	1.50784	3.1733	0.00150715	0.00957622	19207	4.78484	PTCH2
100038541	35.4458	4.77948	1.49496	3.19707	0.00138834	0.00886357	100038541	4.77948	Gm10554
76757	73.4201	4.77535	1.32407	3.60656	0.000310287	0.00274848	76757	4.77535	TRDN
17996	390.624	4.77492	1.20247	3.97093	7.1593772883786e-05	0.00101359	17996	4.77492	NEB
384813	30.4598	4.77053	1.81298	2.63132	0.00850546	0.0323604	384813	4.77053	Gm5346
75812	19.3962	4.77025	1.48912	3.2034	0.00135814	0.00886362	75812	4.77025	TASP1
100271704	40.2758	4.76796	1.7304	2.7554	0.00586202	0.0244635	100271704	4.76796	Scpppq1
71916	74.3639	4.76768	1.86931	2.5505	0.0107568	0.0387335	71916	4.76768	DUS4L
71726	202.646	4.76173	1.57517	3.02299	0.00250289	0.0129768	71726	4.76173	smug1
628422	41.9825	4.75228	1.3773	3.45044	0.000559682	0.0042353	628422	4.75228	Vmn2r58
385643	37.5148	4.74283	1.53503	3.08973	0.00200337	0.0110827	385643	4.74283	Kng2
246190	38.7119	4.74182	1.50887	3.14263	0.00167435	0.00951693	246190	4.74182	OTOA
67155	268.424	4.74101	1.36899	3.46313	0.000533931	0.00448062	67155	4.74101	smarca2
629499	31.7909	4.74069	1.56545	3.02832	0.00245915	0.0133336	629499	4.74069	4922505G16Rik
319317	31.9244	4.73785	1.63903	2.89064	0.00384462	0.0184729	319317	4.73785	Snhg11
19092	62.3983	4.73766	1.6002	2.96067	0.00306975	0.0154704	19092	4.73766	PRKG2
12296	21.2002	4.7361	1.28668	3.68086	0.00023245	0.00243147	12296	4.7361	CACNB2
51811	19.5757	4.73407	1.44955	3.26589	0.00109119	0.00752796	51811	4.73407	CLEC4F
11370	23.8655	4.7317	1.66438	2.84292	0.00447023	0.0200052	11370	4.7317	ACADVL
435766	29.4698	4.7294	1.26368	3.74255	0.000182159	0.00197534	435766	4.7294	TNNI3K
12990	18.4886	4.7261	1.88043	2.5133	0.0119607	0.0413781	12990	4.7261	Csn1s1
14534	60.7284	4.72331	1.44666	3.26498	0.00109471	0.00700126	14534	4.72331	KAT2A
110895	123.516	4.71914	1.68301	2.80399	0.0050474	0.0223726	110895	4.71914	Slc9a4
246317	67.3412	4.71744	1.68124	2.80593	0.00501718	0.0208366	246317	4.71744	NETO1
17957	20.6445	4.71488	1.33852	3.52246	0.000427563	0.00387651	17957	4.71488	napB
18970	61.0923	4.71351	1.36304	3.45808	0.000544039	0.00415596	18970	4.71351	polB
69632	225.465	4.71128	1.45172	3.24531	0.00117322	0.00740259	69632	4.71128	ARHGEF12
100502734	18.2751	4.70601	1.47368	3.19338	0.00140617	0.0091165	100502734	4.70601	Gm16023
545902	19.3096	4.70509	1.70078	2.76643	0.00566745	0.024137	545902	4.70509	Ptprh
100038734	26.4074	4.70174	1.30394	3.60578	0.000311212	0.00274957	100038734	4.70174	Gm10845
384752	26.3921	4.69858	1.73833	2.70294	0.00687298	0.0279817	384752	4.69858	Nlrp4d
15064	52.2028	4.69805	1.6624	2.82607	0.00471234	0.0213036	15064	4.69805	MR1
19017	44.31	4.69792	1.38787	3.38499	0.00071182	0.00562163	19017	4.69792	PPARGC1A
71764	81.3716	4.69754	1.60369	2.92921	0.0033983	0.0163385	71764	4.69754	C2CD2L
227624	18.8316	4.693	1.60205	2.92938	0.00339638	0.0167738	227624	4.693	B230208H17Rik
622894	38.1136	4.69217	1.76271	2.66192	0.00776975	0.0300453	622894	4.69217	Gm6367
56373	20.6104	4.69179	1.9089	2.45785	0.0139773	0.0464284	56373	4.69179	CPB2
19418	31.2629	4.69174	1.29133	3.63328	0.000279844	0.00255815	19418	4.69174	Rasgrf2
240216	40.3786	4.69126	1.43181	3.27646	0.00105118	0.00744055	240216	4.69126	E230025N22Rik
21338	45.8016	4.69084	1.77663	2.64031	0.0082831	0.0313467	21338	4.69084	TACR3
83408	44.0029	4.68949	1.79386	2.61418	0.0089441	0.0328661	83408	4.68949	Gimap3
77018	88.4845	4.68829	1.37962	3.39824	0.000678216	0.00550333	77018	4.68829	COL25A1
22756	20.2407	4.6878	1.29889	3.60908	0.000307287	0.00272897	22756	4.6878	Zfp94
100038376	31.4003	4.68571	1.47826	3.16974	0.00152575	0.00893642	100038376	4.68571	Gm10876
237979	79.9143	4.6832	1.84483	2.53856	0.0111311	0.0393781	237979	4.6832	sdk2
75136	377.272	4.68118	1.49875	3.12339	0.00178781	0.0107087	75136	4.68118	RSPH10B2
639774	50.4232	4.68006	1.67086	2.80099	0.00509458	0.0224974	639774	4.68006	Skint8
260315	167.836	4.6794	1.34369	3.4825	0.000496755	0.00387018	260315	4.6794	NAV3
18828	24.7415	4.67634	1.92493	2.42936	0.0151254	0.0492402	18828	4.67634	plscr2
68794	63.2179	4.67377	1.8011	2.59496	0.0094603	0.0343427	68794	4.67377	FLNC
17844	17.8598	4.67174	1.47828	3.16026	0.00157628	0.00989293	17844	4.67174	Mup5
12780	172.702	4.67	1.57771	2.95999	0.0030765	0.0149064	12780	4.67	Abcc2
56734	19.4566	4.66844	1.90621	2.44906	0.0143228	0.0473241	56734	4.66844	TULP2
244071	84.5678	4.65944	1.44564	3.2231	0.00126811	0.00783255	244071	4.65944	Agbl1
353025	49.846	4.6539	1.46189	3.18349	0.00145513	0.00870536	353025	4.6539	CAPS2
77065	43.5355	4.6522	1.52022	3.06022	0.00221173	0.0123703	77065	4.6522	INTS7
233405	31.0647	4.65152	1.46479	3.17556	0.00149548	0.0088388	233405	4.65152	Vps33B
17686	196.02	4.64137	1.43795	3.22776	0.00124762	0.00774788	17686	4.64137	msh3
216033	21.3436	4.64131	1.35229	3.43218	0.000598745	0.00445296	216033	4.64131	CTNNA3
231724	35.4389	4.64064	1.62676	2.8527	0.00433502	0.0202263	231724	4.64064	RAD9B
70892	84.2679	4.63676	1.37869	3.36317	0.000770538	0.00586336	70892	4.63676	ttll7
27404	108.414	4.63453	1.50411	3.08123	0.00206145	0.0111462	27404	4.63453	Abca8b
14405	23.3709	4.63058	1.47656	3.13605	0.00171241	0.0103593	14405	4.63058	GABRG1
239759	24.785	4.62652	1.58748	2.91439	0.00356386	0.0163897	239759	4.62652	lipH
13506	21.7559	4.61709	1.42453	3.24113	0.00119055	0.00810967	13506	4.61709	DSC2
269582	66.0563	4.61707	1.46607	3.14927	0.00163677	0.0101115	269582	4.61707	clspn
17207	81.051	4.61628	1.60217	2.88127	0.00396078	0.0181518	17207	4.61628	MCF2L
73246	40.3137	4.61571	1.54878	2.98023	0.00288034	0.0148239	73246	4.61571	rassf6
94229	67.3268	4.61434	1.23064	3.74955	0.000177155	0.0019329	94229	4.61434	SLC4A10
217716	26.5825	4.60238	1.22836	3.74676	0.000179137	0.00188754	217716	4.60238	MLH3
50876	21.7076	4.59793	1.4006	3.28284	0.00102768	0.00670777	50876	4.59793	tmod2
13112	52.5986	4.5967	1.50564	3.05299	0.00226576	0.0125807	13112	4.5967	Cyp3a11
64930	807.917	4.5966	1.51615	3.03176	0.00243135	0.0132233	64930	4.5966	TSC1
233437	31.0294	4.59073	1.38068	3.32498	0.000884237	0.00605023	233437	4.59073	Vmn2r66
11601	56.4619	4.59019	1.76935	2.59427	0.00947906	0.0350531	11601	4.59019	ANGPT2
24001	120.68	4.58968	1.38491	3.31407	0.000919489	0.00680422	24001	4.58968	TIAM2
213119	28.3979	4.58187	1.37264	3.338	0.000843828	0.00628617	213119	4.58187	ITGA10
380912	218.306	4.57704	1.57594	2.90433	0.00368041	0.0172828	380912	4.57704	Zfp395
99586	47.5856	4.57666	1.56137	2.93118	0.00337674	0.0167233	99586	4.57666	DPYD
55961	15.9843	4.57639	1.37214	3.33521	0.000852345	0.00632304	55961	4.57639	SLC13A1
239731	30.7871	4.57024	1.74401	2.62053	0.00877925	0.0322723	239731	4.57024	Rimbp3
232237	21.5742	4.56989	1.44032	3.17283	0.00150962	0.00957622	232237	4.56989	FGD5
70417	34.5045	4.5693	1.59561	2.86367	0.00418758	0.0182283	70417	4.5693	MEGF10
244853	36.3003	4.56904	1.58411	2.88429	0.00392296	0.018061	244853	4.56904	FAM55D
12771	35.7969	4.56873	1.39054	3.28559	0.00101768	0.00668318	12771	4.56873	Ccr3
13110	33.5875	4.56678	1.66923	2.73586	0.00622171	0.0255063	13110	4.56678	Cyp2j6
15366	91.3469	4.566	1.42377	3.20698	0.00134136	0.0081818	15366	4.566	HMMR
17940	75.0932	4.56565	1.78974	2.55101	0.0107412	0.0387179	17940	4.56565	Naip4
74407	22.048	4.56551	1.33022	3.43214	0.000598837	0.00445296	74407	4.56551	TTC25
100042856	23.0403	4.56506	1.41853	3.21816	0.00129015	0.00792585	100042856	4.56506	Gm4070
74521	139.681	4.56252	1.31845	3.46052	0.00053914	0.00414009	74521	4.56252	PPP4R4
13645	91.6551	4.56246	1.45772	3.12986	0.00174889	0.0105111	13645	4.56246	Egf
75627	77.5371	4.55919	1.24973	3.64813	0.000264155	0.00247411	75627	4.55919	SNAPC1
171429	43.3474	4.55272	1.49535	3.04459	0.00232998	0.0121941	171429	4.55272	Slc26a6
333564	48.353	4.54119	1.36487	3.3272	0.000877246	0.0065682	333564	4.54119	Fndc3c1
68723	54.9889	4.54117	1.53625	2.95601	0.00311649	0.0156309	68723	4.54117	HRNR
338362	62.7777	4.53401	1.36485	3.32198	0.000893807	0.00610353	338362	4.53401	Ust
241624	91.398	4.53294	1.44414	3.13885	0.00169614	0.0103165	241624	4.53294	EXD1
230676	17.7974	4.52741	1.42265	3.18238	0.00146071	0.00938346	230676	4.52741	Szt2
21844	38.3569	4.52708	1.27578	3.54849	0.000387452	0.00362513	21844	4.52708	tiam1
238328	27.0799	4.52637	1.49859	3.02041	0.00252429	0.0130092	238328	4.52637	Vash1
70893	32.1833	4.52541	1.71906	2.63249	0.0084761	0.0323204	70893	4.52541	GLB1L3
11877	35.3342	4.522	1.58026	2.86157	0.00421554	0.0183011	11877	4.522	Arvcf
241576	36.1293	4.51922	1.37204	3.2938	0.000988414	0.00704372	241576	4.51922	LDLRAD3
217827	40.5547	4.5173	1.56193	2.89213	0.00382643	0.0176779	217827	4.5173	BC002230
75753	18.6123	4.51625	1.43864	3.13925	0.00169384	0.0103165	75753	4.51625	Klf17
216618	29.064	4.51547	1.36897	3.29844	0.000972223	0.00650934	216618	4.51547	ccdc104
74015	28.8867	4.51492	1.75189	2.57716	0.00996145	0.036405	74015	4.51492	FCHO1
192192	80.5508	4.51146	1.55605	2.8993	0.00374	0.0174432	192192	4.51146	shkbp1
58217	30.313	4.51125	1.7574	2.56699	0.0102584	0.0359155	58217	4.51125	Trem1
64009	225.097	4.50775	1.31168	3.43662	0.000589026	0.00440869	64009	4.50775	SYNE1
13823	142.183	4.50335	1.42866	3.15216	0.00162069	0.00973612	13823	4.50335	Epb4.1l3
52428	30.5311	4.5019	1.62697	2.76704	0.00565684	0.024137	52428	4.5019	rhpn2
100503562	44.2667	4.49933	1.62313	2.772	0.00557122	0.0238429	100503562	4.49933	Ttc6
74769	186.28	4.49348	1.70598	2.63396	0.00843967	0.0322533	74769	4.49348	Pik3cb
104183	19.5537	4.49003	1.38715	3.23688	0.00120846	0.0080853	104183	4.49003	Chi3l4
100038555	23.0594	4.48994	1.3991	3.20915	0.00133126	0.00813468	100038555	4.48994	Gm10578
18143	30.3262	4.48993	1.47226	3.04969	0.00229081	0.0126707	18143	4.48993	NPAS2
264134	39.4717	4.48921	1.42648	3.14705	0.00164927	0.0101533	264134	4.48921	Ttc26
15260	49.9433	4.48866	1.35511	3.31239	0.000925012	0.00681411	15260	4.48866	HIRA
69732	26.7641	4.48268	1.67078	2.68298	0.00729701	0.029154	69732	4.48268	2410018L13Rik
67489	345.881	4.47845	1.70538	2.62607	0.00863776	0.0321401	67489	4.47845	AP4B1
66369	80.5779	4.47613	1.63269	2.74157	0.00611471	0.0255313	66369	4.47613	dus2l
100038394	27.2033	4.47608	1.70197	2.62993	0.00854014	0.0317428	100038394	4.47608	Gm10512
243653	19.643	4.47354	1.59649	2.80212	0.00507685	0.022475	243653	4.47354	CLEC1A
320244	61.973	4.47337	1.18896	3.76243	0.000168268	0.00181951	320244	4.47337	TTLL5
19300	34.1125	4.47273	1.29264	3.46016	0.000539854	0.00414009	19300	4.47273	ABCD4
65969	444.666	4.47238	1.44114	3.10335	0.00191341	0.0111686	65969	4.47238	cubn
241633	116.555	4.46458	1.28825	3.46563	0.000528998	0.00453099	241633	4.46458	ATP8B4
227700	21.3791	4.46144	1.60633	2.77741	0.00547933	0.0235227	227700	4.46144	Sh3glb2
73991	64.3909	4.46001	1.56024	2.85854	0.00425592	0.0192217	73991	4.46001	ATL1
56078	21.4089	4.45793	1.43874	3.09849	0.00194512	0.0110336	56078	4.45793	Car5b
18822	115.276	4.45684	1.51883	2.93439	0.00334204	0.0165746	18822	4.45684	PLOD1
76421	33.1982	4.45665	1.37627	3.23821	0.00120282	0.00806273	76421	4.45665	1700028K03Rik
239337	25.2277	4.45327	1.61777	2.75272	0.00591018	0.0236407	239337	4.45327	ADAMTS12
170484	19.2556	4.44843	1.37264	3.24079	0.001192	0.00802058	170484	4.44843	NPHS2
67463	78.3646	4.44391	1.43424	3.09844	0.00194543	0.0106521	67463	4.44391	poc5
26447	25.144	4.44345	1.64111	2.7076	0.00677723	0.0263955	26447	4.44345	poli
18508	17.4017	4.44201	1.46321	3.03579	0.00239905	0.0131281	18508	4.44201	Pax6
109700	39.4178	4.43997	1.20211	3.69347	0.000221215	0.00216304	109700	4.43997	ITGA1
75258	28.0814	4.43693	1.77565	2.49876	0.0124629	0.0424114	75258	4.43693	Rfpl3s
14468	118.298	4.43552	1.46199	3.03389	0.00241419	0.0131501	14468	4.43552	GBP1
66435	291.149	4.42703	1.50687	2.9379	0.00330443	0.0159671	66435	4.42703	Uggt2
242202	68.268	4.42627	1.41998	3.11713	0.0018262	0.0108836	242202	4.42627	PDE5A
380601	26.239	4.42523	1.60554	2.75622	0.00584731	0.0244635	380601	4.42523	Fastkd5
271144	105.794	4.42017	1.48974	2.96709	0.00300638	0.0148714	271144	4.42017	ANKDD1B
67583	21.827	4.41985	1.65081	2.67738	0.00741999	0.0288176	67583	4.41985	4930442L01Rik
235040	25.2671	4.41632	1.45739	3.03029	0.00244315	0.0126513	235040	4.41632	atg4d
213993	107.717	4.4147	1.5853	2.78477	0.00535663	0.0219111	213993	4.4147	A630007B06Rik
380855	39.6487	4.41218	1.64794	2.67739	0.00741982	0.0294729	380855	4.41218	Rsl1
72572	31.4316	4.41121	1.44053	3.06222	0.00219704	0.0117288	72572	4.41121	Spats2
53419	70.5867	4.4063	1.34803	3.26869	0.00108048	0.0074686	53419	4.4063	Corin
241431	26.9786	4.403	1.4796	2.97582	0.00292209	0.0149953	241431	4.403	xirp2
217705	94.8598	4.40181	1.71657	2.5643	0.0103384	0.0375027	217705	4.40181	FAM161B
19206	33.9646	4.39772	1.44202	3.04969	0.00229074	0.0120502	19206	4.39772	ptch1
108069	22.1429	4.39681	1.55019	2.83631	0.00456381	0.0209086	108069	4.39681	GRM3
213753	52.7561	4.39305	1.59726	2.75037	0.00595271	0.0236944	213753	4.39305	Zfp598
69662	63.7309	4.39003	1.54176	2.84741	0.00440771	0.018834	69662	4.39003	2310061I04Rik
13507	58.4284	4.38891	1.44544	3.03637	0.00239442	0.0125783	13507	4.38891	dsc3
17920	75.5347	4.38569	1.37436	3.19107	0.00141748	0.00852263	17920	4.38569	myo6
27413	95.8131	4.38536	1.32416	3.31181	0.000926935	0.00670798	27413	4.38536	abcb11
73094	42.6697	4.38409	1.18217	3.70851	0.000208481	0.00221339	73094	4.38409	Sgip1
100038648	35.6696	4.38077	1.18618	3.69317	0.000221478	0.00216304	100038648	4.38077	Gm10465
20709	21.9037	4.37909	1.66641	2.62785	0.00859253	0.0325472	20709	4.37909	Serpinb9f
380669	69.1677	4.37661	1.65038	2.65189	0.00800437	0.0309695	380669	4.37661	Lin28b
78257	45.1252	4.37659	1.53762	2.84634	0.00442244	0.0198431	78257	4.37659	LRRC9
27421	25.6622	4.37621	1.46171	2.99391	0.00275431	0.0139671	27421	4.37621	ABCC6
83925	393.151	4.37547	1.3983	3.12913	0.00175325	0.0102336	83925	4.37547	TRPS1
100417125	94.571	4.37499	1.73965	2.51487	0.0119078	0.0412321	100417125	4.37499	Gm18409
100040421	28.8277	4.36808	1.66924	2.61681	0.00887548	0.0332879	100040421	4.36808	Gm2762
627111	44.5846	4.35819	1.64897	2.64298	0.00821787	0.0307556	627111	4.35819	Vmn2r92
76867	132.729	4.35247	1.40567	3.09636	0.00195914	0.011333	76867	4.35247	RHBDD1
72469	27.2006	4.35186	1.73474	2.50865	0.0121194	0.0416265	72469	4.35186	PLCD3
239420	63.5141	4.34827	1.218	3.57001	0.000356969	0.00343271	239420	4.34827	CSMD3
279561	188.517	4.34621	1.4654	2.96589	0.00301809	0.0147373	279561	4.34621	WNK3
16979	31.6482	4.34161	1.77409	2.44723	0.014396	0.0481134	16979	4.34161	LRRN1
100041373	35.0476	4.34057	1.49172	2.90977	0.00361694	0.0165404	100041373	4.34057	Gm3297
56632	28.1174	4.33889	1.57238	2.75944	0.00578998	0.0244244	56632	4.33889	SPHK2
234878	36.4838	4.33877	1.34898	3.21632	0.00129844	0.00796254	234878	4.33877	BC021891
13405	128.917	4.33517	1.34196	3.23047	0.00123587	0.00819814	13405	4.33517	dmd
18575	50.3437	4.33448	1.24114	3.49234	0.000478814	0.00420266	18575	4.33448	Pde1c
241612	26.5043	4.33049	1.43543	3.01687	0.00255403	0.0136395	241612	4.33049	SLC5A12
215772	202.462	4.32782	1.59563	2.7123	0.00668172	0.0273003	215772	4.32782	9130014G24Rik
69710	107.126	4.32634	1.6401	2.63785	0.0083433	0.031992	69710	4.32634	ARAP1
68553	59.7226	4.32631	1.41952	3.04772	0.00230584	0.0121048	68553	4.32631	Dvwa
104009	25.3243	4.32373	1.35814	3.18357	0.00145471	0.00936192	104009	4.32373	Qsox1
66725	409.516	4.31898	1.39553	3.09487	0.00196896	0.0110827	66725	4.31898	Lrrk2
67973	68.1908	4.31882	1.37292	3.14571	0.00165681	0.00943448	67973	4.31882	mphosph10
665378	27.199	4.3165	1.44002	2.99753	0.00272175	0.014235	665378	4.3165	Csprs
23797	114.357	4.3122	1.38105	3.12241	0.00179377	0.0107263	23797	4.3122	Akt3
93681	34.6489	4.30498	1.49405	2.88141	0.00395906	0.0181518	93681	4.30498	Zfp192
18203	144.203	4.30411	1.49344	2.88202	0.00395133	0.0175759	18203	4.30411	NTAN1
20623	76.6613	4.30195	1.70005	2.53048	0.0113905	0.0399251	20623	4.30195	Snrk
329502	27.3071	4.29499	1.44013	2.98236	0.00286031	0.0147637	329502	4.29499	Pla2g4e
17919	32.3138	4.29388	1.31644	3.26173	0.00110735	0.00773719	17919	4.29388	MYO5B
239188	32.6131	4.28922	1.51651	2.82834	0.00467894	0.0207228	239188	4.28922	ENOX1
12828	86.0338	4.28593	1.24238	3.44978	0.000561035	0.00476663	12828	4.28593	COL4A3
20616	69.9972	4.285	1.24799	3.43352	0.000595809	0.00444974	20616	4.285	SNAP91
218544	39.9213	4.28372	1.32443	3.2344	0.00121899	0.00763932	218544	4.28372	SGTB
107934	70.0802	4.28161	1.37702	3.10933	0.0018751	0.0103929	107934	4.28161	Celsr3
52892	58.4503	4.28103	1.68091	2.54685	0.0108699	0.0388525	52892	4.28103	sco1
27762	30.1877	4.28077	1.60478	2.66752	0.00764135	0.0292055	27762	4.28077	D17H6S56E-3
263803	38.1591	4.27766	1.54189	2.77429	0.00553223	0.023721	263803	4.27766	Pkn3
54670	43.8494	4.27433	1.47603	2.89583	0.00378156	0.0169285	54670	4.27433	Atp8b1
50528	38.9526	4.27148	1.5087	2.83123	0.0046369	0.0195251	50528	4.27148	Tmprss2
665563	68.0995	4.26987	1.44004	2.9651	0.00302586	0.0153281	665563	4.26987	Mthfd2l
73422	69.9854	4.26945	1.33254	3.20399	0.00135539	0.00824106	73422	4.26945	Prox2
16502	65.3935	4.2687	1.71314	2.49175	0.0127117	0.0429741	16502	4.2687	Kcnc1
231045	23.7618	4.26021	1.68647	2.52612	0.0115331	0.040292	231045	4.26021	4931409K22Rik
246228	20.5459	4.25958	1.70384	2.49998	0.0124199	0.0425517	246228	4.25958	VWA1
100503433	26.6398	4.25654	1.48752	2.86151	0.00421634	0.0198291	100503433	4.25654	Gm15433
217258	42.5373	4.25048	1.51779	2.80044	0.00510328	0.0221583	217258	4.25048	Abca8a
667772	111.885	4.25014	1.35618	3.1339	0.00172498	0.0101749	667772	4.25014	MYH15
11835	23.0492	4.2486	1.64326	2.58548	0.00972444	0.0345902	11835	4.2486	Ar
381196	27.5183	4.23866	1.44705	2.92917	0.00339869	0.0158541	381196	4.23866	Gm960
210544	104.505	4.23838	1.18565	3.57474	0.000350575	0.00339724	210544	4.23838	WDR67
622675	27.6028	4.23256	1.39051	3.04389	0.00233538	0.0122038	622675	4.23256	Zfp827
67867	68.0314	4.23247	1.28694	3.28878	0.00100621	0.00667607	67867	4.23247	LRRC28
17389	69.3817	4.22713	1.34478	3.14335	0.00167028	0.0101941	17389	4.22713	mmp16
67260	25.3913	4.2263	1.66437	2.53927	0.0111083	0.0393781	67260	4.2263	LASS4
252876	77.3068	4.22253	1.51333	2.79022	0.00526726	0.0228645	252876	4.22253	GIN1
171463	39.8291	4.22251	1.55086	2.72269	0.00647535	0.026681	171463	4.22251	IL17RD
170757	49.0064	4.21862	1.48037	2.84971	0.00437589	0.0203101	170757	4.21862	ELTD1
27218	26.3689	4.21844	1.5977	2.64033	0.00828254	0.0313467	27218	4.21844	SLAMF1
20913	91.8562	4.2156	1.70284	2.47563	0.0133	0.0445673	20913	4.2156	Stxbp4
22297	22.8716	4.20674	1.63237	2.57708	0.00996383	0.0357971	22297	4.20674	Vmn1r45
634346	18.693	4.20486	1.46124	2.8776	0.00400718	0.0190987	634346	4.20486	Gm7135
100038914	25.1766	4.20327	1.66677	2.52181	0.0116754	0.0406327	100038914	4.20327	Gm16387
12288	163.463	4.20315	1.54793	2.71535	0.00662063	0.0265274	12288	4.20315	CACNA1C
93761	31.8012	4.20302	1.68256	2.49798	0.0124903	0.0414983	93761	4.20302	SMARCA1
18484	104.615	4.20292	1.40762	2.98583	0.00282812	0.0147262	18484	4.20292	pam
66469	17.9532	4.20226	1.61138	2.60786	0.00911103	0.0333413	66469	4.20226	2810405K02Rik
17884	145.012	4.19652	1.62864	2.57671	0.00997468	0.0364145	17884	4.19652	myh2
238988	72.1131	4.19039	1.13721	3.6848	0.000228883	0.00221566	238988	4.19039	ERC2
268379	155.542	4.17982	1.19521	3.49713	0.000470285	0.00369756	268379	4.17982	ABCA13
224824	35.2489	4.17607	1.49215	2.79869	0.00513109	0.0212016	224824	4.17607	PEX6
625594	22.9845	4.17553	1.60751	2.59751	0.0093903	0.0347624	625594	4.17553	EG628019
20512	54.2645	4.17255	1.39019	3.00144	0.0026871	0.0135019	20512	4.17255	SLC1A3
52614	28.2975	4.17146	1.38821	3.00493	0.00265643	0.0133891	52614	4.17146	Emr4
77521	41.4807	4.16323	1.5117	2.754	0.00588719	0.02451	77521	4.16323	Mtus2
23925	20.2925	4.16201	1.59937	2.60229	0.00926043	0.0337834	23925	4.16201	KEL
14430	18.0642	4.15986	1.54479	2.69283	0.00708475	0.027852	14430	4.15986	galT
270757	101.409	4.15446	1.47893	2.80909	0.00496815	0.0217434	270757	4.15446	Bpil2
208638	28.2754	4.15337	1.63874	2.5345	0.0112608	0.0395919	208638	4.15337	slc25a38
19419	45.4783	4.15311	1.60071	2.59454	0.00947184	0.0343427	19419	4.15311	RASGRP1
22065	15.5744	4.15134	1.612	2.57527	0.0100163	0.035949	22065	4.15134	Trpc3
78309	47.5795	4.15131	1.44679	2.86933	0.00411341	0.0180346	78309	4.15131	Cul9
242377	25.3752	4.15103	1.65214	2.51252	0.0119872	0.0414295	242377	4.15103	PM20D2
435518	31.3988	4.14911	1.60696	2.58196	0.00982421	0.0348449	435518	4.14911	Pdxk-ps
216343	33.5386	4.14676	1.40157	2.95864	0.00308996	0.0152209	216343	4.14676	TPH2
70681	77.4568	4.14653	1.64453	2.52141	0.0116885	0.040595	70681	4.14653	fam175a
622229	21.7567	4.14434	1.4122	2.93466	0.00333908	0.0165746	622229	4.14434	Gm6300
100041433	46.3137	4.14268	1.28419	3.22592	0.00125569	0.00833836	100041433	4.14268	Gm13247
58245	60.2761	4.14215	1.57581	2.62858	0.0085741	0.0325451	58245	4.14215	Gpr180
66877	253.787	4.13946	1.41337	2.92879	0.00340282	0.0167822	66877	4.13946	CRNKL1
75718	27.7779	4.13771	1.60701	2.57479	0.01003	0.0359621	75718	4.13771	Vwa5b1
233424	148.75	4.1371	1.54111	2.68449	0.00726407	0.0291412	233424	4.1371	TMC3
236643	21.8467	4.13576	1.35059	3.06217	0.00219735	0.0117288	236643	4.13576	SYTL5
26390	60.8373	4.13239	1.17342	3.52167	0.000428833	0.00387651	26390	4.13239	MAPKBP1
258924	58.3214	4.11127	1.44733	2.84059	0.00450299	0.0200732	258924	4.11127	Olfr376
75259	22.5195	4.10958	1.70339	2.41259	0.0158397	0.0490246	75259	4.10958	4930556M19Rik
108837	141.311	4.10878	1.4104	2.9132	0.0035774	0.0169603	108837	4.10878	Ibtk
77053	82.6029	4.10848	1.58419	2.59342	0.00950255	0.0344189	77053	4.10848	SUN1
231382	33.9022	4.10829	1.49969	2.73943	0.0061545	0.0252884	231382	4.10829	TMPRSS11D
627302	24.4939	4.10743	1.5126	2.71547	0.00661815	0.0265274	627302	4.10743	Gm14092
56454	133.146	4.10602	1.63915	2.50497	0.0122463	0.0410276	56454	4.10602	ALDH18A1
71924	175.148	4.09812	1.48253	2.76428	0.00570478	0.024186	71924	4.09812	tube1
239273	66.0233	4.09625	1.48246	2.76315	0.00572472	0.0242276	239273	4.09625	abcc4
66317	149.252	4.09567	1.4758	2.77522	0.00551639	0.023697	66317	4.09567	Wdr61
218121	30.5844	4.09292	1.48595	2.75441	0.00587974	0.0247007	218121	4.09292	MBOAT1
70737	54.4294	4.09215	1.51149	2.70736	0.0067821	0.0269642	70737	4.09215	cgn
14811	57.2041	4.09212	1.46082	2.80125	0.00509051	0.0210874	14811	4.09212	GRIN2A
381983	31.9487	4.08987	1.64269	2.48975	0.0127835	0.0431316	381983	4.08987	LMTK3
232286	100.108	4.08041	1.25693	3.24633	0.00116902	0.0078809	232286	4.08041	TMF1
100504333	99.9725	4.07022	1.42456	2.85719	0.00427416	0.0185062	100504333	4.07022	Gm16712
16774	160.813	4.06823	1.60566	2.53368	0.0112871	0.0386037	16774	4.06823	LAMA3
22690	27.9067	4.0669	1.54359	2.63471	0.00842097	0.0322533	22690	4.0669	ZFP28
434412	31.1367	4.06396	1.56196	2.60183	0.00927288	0.0344393	434412	4.06396	Gm20745
223754	84.2457	4.06261	1.4686	2.76632	0.00566923	0.022959	223754	4.06261	TBC1D22A
211651	226.712	4.06235	1.45683	2.78848	0.00529566	0.0229284	211651	4.06235	Fancd2
381347	86.3759	4.06111	1.47267	2.75764	0.00582195	0.0244635	381347	4.06111	4930412O13Rik
112422	26.4151	4.05852	1.29383	3.13683	0.00170785	0.0103522	112422	4.05852	2610305D13Rik
75782	20.3694	4.05511	1.43514	2.82558	0.00471954	0.0208487	75782	4.05511	LCA5
243083	17.5065	4.05055	1.44103	2.81087	0.00494081	0.0220102	243083	4.05055	TMPRSS11F
68259	228.552	4.04906	1.58544	2.5539	0.0106524	0.0376979	68259	4.04906	IFT80
208869	63.8295	4.04801	1.34833	3.00224	0.00267996	0.0136507	208869	4.04801	dock3
214855	27.6446	4.04601	1.50875	2.68171	0.00732478	0.0285739	214855	4.04601	Arid5a
244867	48.5453	4.04379	1.65933	2.437	0.0148097	0.0484888	244867	4.04379	ARHGAP20
71751	63.9329	4.04347	1.31494	3.07501	0.00210493	0.0114994	71751	4.04347	MAP3K13
234214	72.8793	4.04083	1.42011	2.84543	0.00443519	0.0198743	234214	4.04083	SORBS2
21780	66.0162	4.03984	1.45647	2.77372	0.00554201	0.0237772	21780	4.03984	TFAM
319974	56.2638	4.03971	1.22743	3.2912	0.000997594	0.00707494	319974	4.03971	AUTS2
620292	46.2408	4.03785	1.61513	2.50002	0.0124186	0.0414326	620292	4.03785	Cntnap5c
225289	93.3754	4.03757	1.21253	3.32987	0.000868881	0.0065682	225289	4.03757	AW554918
73230	23.9176	4.03435	1.51508	2.66279	0.00774951	0.0303257	73230	4.03435	BMPER
234311	81.6231	4.03335	1.19851	3.36532	0.000764557	0.00533789	234311	4.03335	Ddx60
19279	47.1591	4.03323	1.64395	2.45338	0.014152	0.0469633	19279	4.03323	ptprr
212514	43.7203	4.03215	1.53687	2.6236	0.00870049	0.0321918	212514	4.03215	CCDC52
12167	35.7465	4.0269	1.35001	2.98287	0.00285555	0.0147637	12167	4.0269	Bmpr1b
207375	34.7573	4.02103	1.36694	2.94163	0.00326495	0.0154079	207375	4.02103	FAM120C
80297	25.3251	4.01887	1.40439	2.86164	0.00421456	0.01906	80297	4.01887	Spnb4
225187	28.271	4.01827	1.20659	3.33028	0.000867596	0.0065682	225187	4.01827	ankrd29
100042480	43.6737	4.01737	1.57379	2.55268	0.0106898	0.0370277	100042480	4.01737	Nhsl2
106877	173.462	4.01674	1.51802	2.64603	0.00814426	0.0305504	106877	4.01674	afap1l1
108689	30.6078	4.0164	1.45564	2.7592	0.00579423	0.0232771	108689	4.0164	OBFC1
83691	16.415	4.01544	1.52849	2.62706	0.00861264	0.0320803	83691	4.01544	CRISPLD1
18795	62.3329	4.0134	1.29159	3.10732	0.0018879	0.011102	18795	4.0134	PLCB1
50791	29.4308	4.01067	1.3016	3.08135	0.00206065	0.0118046	50791	4.01067	MAGI2
12121	28.2037	4.00854	1.55153	2.5836	0.00977746	0.0352705	12121	4.00854	BICD1
224792	29.5872	4.00768	1.25686	3.18865	0.00142938	0.00903413	224792	4.00768	Gpr116
100302730	134.629	4.00711	1.28514	3.11803	0.00182064	0.0108686	100302730	4.00711	5830417I10Rik
70024	173.072	4.00428	1.44019	2.78038	0.0054295	0.0233833	70024	4.00428	Mcm10
21683	21.107	4.00016	1.34591	2.97208	0.00295792	0.0147163	21683	4.00016	TECTA
407821	48.2315	3.99754	1.33039	3.00478	0.0026577	0.0135776	407821	3.99754	ZNRF3
214572	39.9886	3.9969	1.55434	2.57144	0.0101275	0.0368002	214572	3.9969	prmt7
93961	29.0607	3.99663	1.42227	2.81003	0.00495363	0.0206782	93961	3.99663	B3galt5
100503403	17.8358	3.99628	1.46135	2.73465	0.00624472	0.0255063	100503403	3.99628	Gm13147
100532	48.3419	3.99577	1.4862	2.68858	0.00717573	0.0280851	100532	3.99577	Rell1
76722	19.8036	3.9907	1.52197	2.62205	0.00874014	0.0328882	76722	3.9907	ckmt2
235283	20.9676	3.98845	1.58673	2.51362	0.0119498	0.0412528	235283	3.98845	Gramd1b
71617	35.0625	3.97705	1.29691	3.06656	0.00216536	0.0116806	71617	3.97705	9130011E15Rik
219189	224.418	3.97413	1.48872	2.66949	0.00759671	0.0298984	219189	3.97413	Vwa8
101565	63.3107	3.97408	1.24498	3.19208	0.00141251	0.00852263	101565	3.97408	Ccp110
381510	80.2038	3.97239	1.31364	3.02396	0.00249492	0.0134453	381510	3.97239	DPY19L4
230459	17.2166	3.9706	1.50602	2.63648	0.00837701	0.0316009	230459	3.9706	Cyp2j13
18846	49.5905	3.97001	1.5749	2.5208	0.011709	0.0395482	18846	3.97001	Plxna3
18175	31.6145	3.96127	1.42844	2.77315	0.00555173	0.0225392	18175	3.96127	Nrap
74187	44.0944	3.96107	1.42398	2.78169	0.00540761	0.0233256	74187	3.96107	katnb1
16564	69.5493	3.95442	1.61587	2.44724	0.0143954	0.0461334	16564	3.95442	kif21a
66860	36.0852	3.9529	1.39864	2.82623	0.00470987	0.0213036	66860	3.9529	TANC1
268932	41.9379	3.94654	1.42783	2.76401	0.00570951	0.0230647	268932	3.94654	CASKIN1
29870	21.5326	3.94561	1.5498	2.54589	0.0109	0.0375959	29870	3.94561	GTSE1
77318	64.2633	3.9452	1.58145	2.49467	0.0126075	0.0427061	77318	3.9452	ANKRD55
27062	26.7322	3.94025	1.45994	2.69891	0.00695662	0.0282216	27062	3.94025	CADPS
229949	30.1583	3.93651	1.59044	2.4751	0.0133199	0.0451551	229949	3.93651	AK5
276891	71.682	3.93077	1.5439	2.54601	0.0108963	0.0388683	276891	3.93077	TIMD4
20272	16.0981	3.92857	1.49446	2.62875	0.00857001	0.0319887	20272	3.92857	SCN7A
545874	21.3284	3.92466	1.4959	2.62361	0.00870041	0.0322716	545874	3.92466	Vmn2r25
100040766	170.865	3.92343	1.11787	3.50974	0.000448543	0.00399632	100040766	3.92343	HEATR7B1
76645	40.1004	3.9232	1.36423	2.87577	0.0040304	0.0183971	76645	3.9232	PKD1L2
14087	81.7006	3.91632	1.418	2.76186	0.00574738	0.0242935	14087	3.91632	FANCA
59033	65.1269	3.9129	1.46002	2.68003	0.00736148	0.0283321	59033	3.9129	SLC4A8
230622	77.5243	3.91274	1.28647	3.04145	0.00235438	0.0129489	230622	3.91274	Skint6
99663	60.2256	3.91159	1.36483	2.86598	0.00415718	0.0196814	99663	3.91159	Clca6
15165	36.1233	3.90957	1.48681	2.6295	0.00855117	0.0324982	15165	3.90957	HCN1
12725	719.453	3.90782	1.56948	2.48989	0.0127784	0.0431316	12725	3.90782	Clcn3
71740	21.8182	3.90674	1.56293	2.49963	0.0124322	0.0425527	71740	3.90674	pvrl4
74706	38.7619	3.90671	1.33205	2.93286	0.00335852	0.0161927	74706	3.90671	4930507D05Rik
107975	68.1506	3.90545	1.22759	3.18141	0.00146562	0.00914189	107975	3.90545	PACS1
71777	42.3696	3.90542	1.37046	2.84971	0.0043759	0.0203101	71777	3.90542	Ing3
208628	305.981	3.9048	1.2351	3.16151	0.00156951	0.00986789	208628	3.9048	KNTC1
19725	35.6487	3.90262	1.4871	2.62432	0.00868216	0.0321918	19725	3.90262	rfx2
231659	15.7526	3.89979	1.49118	2.61524	0.00891639	0.0328628	231659	3.89979	gcn1l1
57279	139.958	3.89504	1.45157	2.68333	0.00728933	0.029154	57279	3.89504	SLC25A20
19886	93.6936	3.88374	1.28795	3.01546	0.00256593	0.013148	19886	3.88374	ROS1
19126	31.0339	3.8822	1.26218	3.0758	0.00209938	0.011937	19126	3.8822	PROM1
76380	23.8744	3.87651	1.25805	3.08136	0.00206056	0.0111462	76380	3.87651	Ccdc46
20495	15.5096	3.87071	1.33999	2.88861	0.0038695	0.0185422	20495	3.87071	SLC12A1
93730	146.994	3.863	1.22397	3.15614	0.00159873	0.00921967	93730	3.863	LZTFL1
208169	28.4002	3.85745	1.34227	2.87383	0.00405523	0.0179889	208169	3.85745	SLC9A10
330355	141.528	3.85593	1.37067	2.81318	0.00490548	0.0218803	330355	3.85593	Dnahc6
17901	30.2753	3.85546	1.4402	2.67703	0.00742787	0.0288176	17901	3.85546	MYH4
11702	150.633	3.84524	1.42798	2.69278	0.00708583	0.028678	11702	3.84524	Amd-ps3
233271	37.1976	3.84368	1.41504	2.71631	0.00660149	0.02706	233271	3.84368	Luzp2
58859	59.4449	3.84287	1.51965	2.52879	0.0114457	0.0389826	58859	3.84287	EFEMP2
68606	23.3837	3.84025	1.59055	2.41442	0.0157603	0.0489653	68606	3.84025	Ppm1f
110948	29.7479	3.83414	1.22127	3.13946	0.0016926	0.0100859	110948	3.83414	HLCS
68229	22.9027	3.83414	1.32328	2.89746	0.00376199	0.0169285	68229	3.83414	AI846148
12564	25.9184	3.82419	1.49997	2.54952	0.0107873	0.0388024	12564	3.82419	CDH8
11920	228.948	3.82253	1.20679	3.16752	0.00153745	0.0089785	11920	3.82253	ATM
329693	59.9867	3.82231	1.47183	2.59697	0.00940488	0.0342399	329693	3.82231	FCRL5
170776	17.592	3.82175	1.28592	2.97199	0.00295878	0.0147163	170776	3.82175	Cd209c
102747	24.4498	3.81511	1.45875	2.61533	0.00891412	0.0333963	102747	3.81511	LRRC49
56095	24.7187	3.81506	1.47977	2.57814	0.00993328	0.0363408	56095	3.81506	Ftsj3
381644	167.906	3.81497	1.45169	2.62795	0.00859002	0.0320297	381644	3.81497	CEP135
76223	26.6236	3.81248	1.36216	2.79884	0.00512858	0.0226194	76223	3.81248	Agbl3
12830	75.2398	3.81061	1.39351	2.73454	0.00624671	0.0246238	12830	3.81061	COL4A5
100040500	38.0605	3.80617	1.35575	2.80743	0.00499381	0.0207927	100040500	3.80617	Gm2808
242748	16.3654	3.80504	1.42777	2.66503	0.00769815	0.0298009	242748	3.80504	Ptchd2
208898	20.3012	3.79875	1.27758	2.97339	0.00294533	0.0146967	208898	3.79875	Unc13c
72020	46.3884	3.79709	1.42263	2.66907	0.00760622	0.029205	72020	3.79709	Zfp654
12902	20.1484	3.79476	1.48075	2.56272	0.0103856	0.036929	12902	3.79476	CR2
73668	57.1631	3.79031	1.49527	2.53487	0.0112487	0.0394151	73668	3.79031	ttc21b
224582	33.9064	3.78341	1.47329	2.568	0.0102287	0.0358887	224582	3.78341	Vmn2r110
14681	21.2218	3.78259	1.4589	2.59277	0.00952068	0.0351312	14681	3.78259	GNAO1
241075	34.2326	3.78029	1.388	2.72355	0.00645853	0.0261125	241075	3.78029	PLEKHM3
100861634	87.228	3.77899	1.42285	2.65592	0.00790912	0.0307398	100861634	3.77899	Gm21092
66412	41.0246	3.77624	1.50758	2.50485	0.0122505	0.0419109	66412	3.77624	arrdc4
76376	107.969	3.77462	1.45205	2.59952	0.00933546	0.0340221	76376	3.77462	SLC24A2
22138	1253.79	3.77397	1.31294	2.87443	0.00404752	0.0192135	22138	3.77397	TTN
107022	34.9197	3.75755	1.51921	2.47335	0.0133853	0.0434905	107022	3.75755	GRAMD3
73545	35.7094	3.75669	1.54271	2.43513	0.0148865	0.0493487	73545	3.75669	1700094D03Rik
69716	30.0101	3.75542	1.45973	2.57268	0.0100916	0.0367239	69716	3.75542	Trip13
18968	208.766	3.75336	1.32203	2.83908	0.00452436	0.0191316	18968	3.75336	polA1
12290	105.758	3.75211	1.35879	2.76136	0.00575604	0.0243001	12290	3.75211	CACNA1E
373852	47.3064	3.75178	1.40409	2.67203	0.00753942	0.0297412	373852	3.75178	4833422C13Rik
353328	72.4471	3.75117	1.1454	3.27499	0.00105665	0.00683432	353328	3.75117	MUC6
638102	19.5087	3.74962	1.53081	2.44944	0.014308	0.0459436	638102	3.74962	Vmn2r115
217944	40.8142	3.74657	1.4146	2.64849	0.00808514	0.0312467	217944	3.74657	RAPGEF5
243277	17.9188	3.73761	1.26319	2.95888	0.00308762	0.0155174	243277	3.73761	GPR133
13824	21.0194	3.73706	1.35398	2.76006	0.00577908	0.0232771	13824	3.73706	Epb4.1l4a
70673	72.7227	3.73255	1.52799	2.44278	0.0145748	0.0485279	70673	3.73255	Prdm16
544791	39.6743	3.72326	1.47573	2.523	0.0116357	0.0405771	544791	3.72326	MYH13
68146	20.3869	3.71528	1.46536	2.5354	0.0112318	0.0385766	68146	3.71528	Arl13b
54003	55.6752	3.71324	1.33898	2.77319	0.00555095	0.0225392	54003	3.71324	nell2
105689	731.14	3.71205	1.32503	2.80149	0.00508679	0.0221288	105689	3.71205	MYCBP2
269784	115.39	3.7116	1.34988	2.74959	0.00596704	0.0247186	269784	3.7116	Cntn4
29856	20.5253	3.70762	1.41958	2.61177	0.00900748	0.0336318	29856	3.70762	smtn
70989	19.7285	3.70346	1.29832	2.8525	0.00433771	0.0195654	70989	3.70346	4931429I11Rik
76080	238.045	3.70279	1.49711	2.47329	0.0133875	0.0453243	76080	3.70279	ttpal
100042074	61.7965	3.70188	1.44821	2.55618	0.0105829	0.0368034	100042074	3.70188	SPG11
80334	69.6321	3.69971	1.50701	2.45499	0.0140887	0.0473171	80334	3.69971	KCNIP4
171395	34.9843	3.6988	1.32302	2.79573	0.00517827	0.022413	171395	3.6988	PKD1L1
22351	42.0634	3.69876	1.31282	2.81741	0.00484125	0.021304	22351	3.69876	VILL
110197	50.4459	3.69178	1.41277	2.61315	0.00897116	0.0327351	110197	3.69178	Dgkg
12298	62.5897	3.68868	1.32028	2.79386	0.00520826	0.0227299	12298	3.68868	CACNB4
68972	23.0617	3.68786	1.36886	2.69411	0.00705775	0.027818	68972	3.68786	tatdn3
30956	26.6703	3.68728	1.4088	2.61733	0.00886215	0.0327382	30956	3.68728	aass
54632	19.0556	3.68383	1.51202	2.43636	0.0148359	0.0470817	54632	3.68383	ftsj1
17722	228.815	3.68114	1.2961	2.84016	0.00450909	0.0191316	17722	3.68114	ND6
213081	39.6308	3.67399	1.32599	2.77076	0.00559263	0.0239511	213081	3.67399	WDR19
18671	41.5761	3.67132	1.30234	2.81901	0.00481716	0.0216223	18671	3.67132	Abcb1a
269966	69.0787	3.67116	1.21033	3.03319	0.00241987	0.0125645	269966	3.67116	NUP98
18584	45.0215	3.67032	1.44711	2.5363	0.011203	0.0394977	18584	3.67032	PDE8A
228592	24.7102	3.66651	1.42671	2.56991	0.0101724	0.0363623	228592	3.66651	F830045P16Rik
237711	99.1661	3.66516	1.35923	2.6965	0.00700726	0.0283935	237711	3.66516	Eml6
18488	25.8094	3.66419	1.33408	2.7466	0.00602168	0.0248868	18488	3.66419	CNTN3
15275	24.0826	3.66187	1.37418	2.66477	0.00770418	0.0301828	15275	3.66187	HK1
76295	111.658	3.66036	1.35859	2.69423	0.00705507	0.027818	76295	3.66036	Atp11b
330427	17.0893	3.66018	1.48396	2.4665	0.013644	0.0461217	330427	3.66018	9330102E08Rik
94281	25.6807	3.6598	1.41102	2.59373	0.00949408	0.0341955	94281	3.6598	sfxn4
245638	59.0507	3.6511	1.37772	2.6501	0.00804668	0.0303944	245638	3.6511	TBC1D8B
227399	136.073	3.65074	1.27568	2.86181	0.00421232	0.0198291	227399	3.65074	ppip5k2
64898	1026.71	3.64813	1.35019	2.70194	0.00689366	0.0265999	64898	3.64813	LPIN2
329795	20.193	3.64793	1.46441	2.49106	0.0127361	0.043386	329795	3.64793	TMEM67
27267	108.632	3.64666	1.41705	2.5734	0.0100703	0.0366855	27267	3.64666	carS
240041	65.0041	3.6438	1.46237	2.4917	0.0127133	0.0419421	240041	3.6438	A630033E08Rik
232339	40.2958	3.64345	1.33332	2.7326	0.0062836	0.0256111	232339	3.64345	ANKRD26
70373	37.0089	3.64223	1.38904	2.62213	0.00873831	0.0328882	70373	3.64223	1700020O03Rik
233276	95.3322	3.63005	1.37809	2.63412	0.00843568	0.0322533	233276	3.63005	TUBGCP5
330192	57.6425	3.62609	1.39251	2.60399	0.00921451	0.0336505	330192	3.62609	vps37b
217718	154.338	3.62227	1.30626	2.77301	0.00555401	0.0237989	217718	3.62227	nek9
20274	52.641	3.6212	1.37293	2.63757	0.00835022	0.0315334	20274	3.6212	SCN9A
100041585	37.6792	3.61906	1.49405	2.42232	0.0154218	0.0499608	100041585	3.61906	Amd2
12822	69.367	3.61732	1.48954	2.42847	0.0151626	0.0493143	12822	3.61732	COL18A1
70363	37.1353	3.61538	1.45119	2.49132	0.0127269	0.0419421	70363	3.61538	fam135b
213990	18.6492	3.61114	1.45126	2.48828	0.0128362	0.0436824	213990	3.61114	AGAP3
20356	117.614	3.61063	1.39663	2.58524	0.00973116	0.0345902	20356	3.61063	SEMA5A
11855	105.642	3.61034	1.25427	2.87844	0.00399648	0.018291	11855	3.61034	ARHGAP5
17836	185.21	3.60492	1.36768	2.63579	0.00839413	0.0316012	17836	3.60492	mug1
55932	35.0992	3.60183	1.23335	2.92037	0.0034962	0.017053	55932	3.60183	GBP3
233246	37.4887	3.59718	1.37071	2.62433	0.00868202	0.0328499	233246	3.59718	ANO5
20928	180.788	3.59668	1.44167	2.49481	0.0126025	0.0430933	20928	3.59668	abcc9
14816	21.0717	3.59524	1.39646	2.57454	0.0100373	0.0366041	14816	3.59524	GRM1
16773	96.7187	3.59482	1.22024	2.946	0.0032191	0.0157285	16773	3.59482	Lama2
12814	81.3054	3.59129	1.28477	2.79527	0.00518559	0.0227294	12814	3.59129	COL11A1
67848	79.4191	3.5904	1.41779	2.5324	0.0113285	0.0396554	67848	3.5904	DDX55
217695	126.892	3.57184	1.47023	2.42945	0.0151217	0.0492402	217695	3.57184	ZFYVE1
14089	32.7282	3.56911	1.39511	2.5583	0.0105185	0.0372987	14089	3.56911	Fap
228876	21.9043	3.56784	1.29029	2.76516	0.00568953	0.0241907	228876	3.56784	Zfp334
19876	66.2964	3.56706	1.30353	2.73645	0.00621052	0.0245406	19876	3.56706	ROBO1
170676	20.6015	3.56122	1.46135	2.43694	0.0148123	0.0492262	170676	3.56122	PEG10
628870	26.3768	3.55792	1.22148	2.9128	0.00358205	0.0169603	628870	3.55792	Gm6924
64176	25.4952	3.55483	1.27656	2.78469	0.0053579	0.0231613	64176	3.55483	SV2B
103199	148.932	3.5547	1.45476	2.4435	0.0145455	0.0478062	103199	3.5547	FIG4
245827	97.298	3.5542	1.21456	2.92632	0.00343	0.0164218	245827	3.5542	Fat2
68857	27.0773	3.55359	1.40508	2.5291	0.0114354	0.0389826	68857	3.55359	dtwd2
20787	19.7828	3.54895	1.28307	2.76598	0.00567516	0.024137	20787	3.54895	Srebf1
74100	46.6989	3.53393	1.35941	2.59961	0.0093331	0.034588	74100	3.53393	ARPP21
223838	43.3534	3.53169	1.1809	2.99067	0.00278363	0.0139439	223838	3.53169	ADAMTS20
17318	59.6241	3.52823	1.4117	2.49927	0.012445	0.0414326	17318	3.52823	MID1
13527	46.2838	3.51781	1.44871	2.42824	0.0151724	0.0476237	13527	3.51781	Dtna
30800	30.7671	3.51628	1.28455	2.73737	0.0061933	0.0257114	30800	3.51628	MMP20
236266	47.8745	3.51	1.18847	2.95338	0.0031431	0.0157199	236266	3.51	ALMS1
78755	29.634	3.50683	1.34089	2.6153	0.00891494	0.0326881	78755	3.50683	Fam122b
99375	100.878	3.50128	1.1911	2.93953	0.00328711	0.0159381	99375	3.50128	cul4a
213550	33.1731	3.49937	1.43981	2.43043	0.0150809	0.0492357	213550	3.49937	Dis3l
327814	45.5735	3.4893	1.347	2.59042	0.00958594	0.0352204	327814	3.4893	PPFIA2
18675	54.5148	3.46803	1.39828	2.48022	0.0131302	0.0428376	18675	3.46803	PHEX
329942	45.2851	3.45681	1.34684	2.56661	0.0102699	0.0366052	329942	3.45681	CSMD2
71151	32.8656	3.45542	1.41366	2.44431	0.0145129	0.0477601	71151	3.45542	ERI2
20411	86.4238	3.453	1.38343	2.49596	0.0125616	0.0415664	20411	3.453	SORBS1
70930	21.3315	3.44658	1.18218	2.91545	0.00355175	0.0168868	70930	3.44658	NOL8
18772	17.3935	3.4434	1.25176	2.75085	0.00594417	0.0246834	18772	3.4434	PKP1
13417	219.874	3.43884	1.19875	2.8687	0.00412169	0.0180346	13417	3.43884	Dnahc8
270190	20.2617	3.42746	1.39831	2.45114	0.0142403	0.0471651	270190	3.42746	ephb1
620078	180.262	3.42219	1.10264	3.10363	0.00191161	0.0111686	620078	3.42219	C130026I21Rik
17929	28.0775	3.42175	1.33896	2.55554	0.0106025	0.0368034	17929	3.42175	myom1
67074	288.342	3.41045	1.1402	2.99111	0.00277966	0.0140541	67074	3.41045	MON2
15203	40.6184	3.40513	1.25549	2.71219	0.00668408	0.0261579	15203	3.40513	HEPH
18130	22.9263	3.39263	1.22715	2.76463	0.00569876	0.024186	18130	3.39263	INTS6
381224	21.105	3.38489	1.38752	2.43952	0.0147068	0.0468544	381224	3.38489	Gm340
18191	83.3047	3.37836	1.35327	2.49645	0.0125445	0.0425743	18191	3.37836	Nrxn3
213402	20.8593	3.37833	1.28752	2.6239	0.00869293	0.0328549	213402	3.37833	ARMC2
382985	55.8304	3.37736	1.3718	2.462	0.0138166	0.04463	382985	3.37736	Rrm2b
19263	71.5394	3.3764	1.38885	2.43108	0.0150541	0.0491949	19263	3.3764	PTPRB
74185	38.397	3.37384	1.27486	2.64643	0.00813452	0.0305504	74185	3.37384	GBE1
76967	72.034	3.37302	1.28593	2.62302	0.00871552	0.0328678	76967	3.37302	2700049A03Rik
23859	43.6127	3.36784	1.32184	2.54784	0.0108393	0.0388268	23859	3.36784	Dlg2
12190	87.6482	3.3644	1.27102	2.647	0.008121	0.0308981	12190	3.3644	Brca2
77782	33.5261	3.36342	1.29539	2.59644	0.00941942	0.0340774	77782	3.36342	POLQ
631797	74.9071	3.36318	1.33545	2.51838	0.0117897	0.0397382	631797	3.36318	FER1L6
243369	28.6136	3.34807	1.33556	2.50686	0.012181	0.0419098	243369	3.34807	sspO
73086	51.3446	3.34019	1.24835	2.67569	0.00745762	0.0295205	73086	3.34019	RPS6KA5
67414	97.6796	3.33301	1.25488	2.65604	0.00790651	0.0303425	67414	3.33301	mfn1
100045792	23.4915	3.33143	1.20735	2.7593	0.0057926	0.0244244	100045792	3.33143	ECT2L
20191	126.382	3.32592	1.13217	2.93765	0.00330706	0.0159671	20191	3.32592	RYR2
11864	136.543	3.31979	1.33457	2.48754	0.0128629	0.043357	11864	3.31979	ARNT2
17717	539.806	3.31731	1.28039	2.59086	0.0095737	0.0342549	17717	3.31731	ND2
71724	35.0679	3.30979	1.35129	2.44936	0.0143111	0.04792	71724	3.30979	Aox3
26903	47.9607	3.30622	1.25075	2.64339	0.00820815	0.0311295	26903	3.30622	DYSF
76510	37.2507	3.2914	1.27028	2.59108	0.00956761	0.0342549	76510	3.2914	TRAPPC9
99100	24.1999	3.29041	1.30552	2.52039	0.0117225	0.0406335	99100	3.29041	CEP152
78893	93.0196	3.28418	1.33057	2.46825	0.0135774	0.0454081	78893	3.28418	Cnot10
74126	39.1481	3.27766	1.28612	2.54848	0.0108192	0.0373964	74126	3.27766	SYVN1
18830	41.2344	3.27303	1.24989	2.61865	0.00882793	0.0327049	18830	3.27303	Pltp
228866	26.004	3.27149	1.232	2.65543	0.00792071	0.0303483	228866	3.27149	PCIF1
231103	31.5587	3.26612	1.24984	2.61324	0.00896896	0.0328893	231103	3.26612	Gckr
226089	47.1396	3.26551	1.26195	2.58766	0.00966303	0.0344987	226089	3.26551	C030046E11Rik
76131	51.4759	3.26526	1.26689	2.57738	0.00995528	0.0357971	76131	3.26526	depdc1a
621875	59.9105	3.26489	1.15538	2.82581	0.00471611	0.0213036	621875	3.26489	A530040E14Rik
224014	57.0352	3.26336	1.34405	2.428	0.0151823	0.0476237	224014	3.26336	FGD4
18129	93.0588	3.25704	1.1866	2.74485	0.00605392	0.0249619	18129	3.25704	Notch2
76184	28.0539	3.25462	1.31421	2.47649	0.0132681	0.0445039	76184	3.25462	Abca6
216443	42.8268	3.25021	1.34119	2.42338	0.0153769	0.0499166	216443	3.25021	mars
22253	24.822	3.2486	1.28794	2.52231	0.0116586	0.0405465	22253	3.2486	UNC5C
111173	66.6562	3.24814	1.2057	2.69398	0.0070604	0.027818	111173	3.24814	ERC1
11304	113.618	3.24562	1.28759	2.5207	0.0117122	0.0406335	11304	3.24562	abca4
269959	28.4282	3.24532	1.23701	2.62352	0.00870257	0.0328551	269959	3.24532	Adamtsl3
78899	22.8509	3.24347	1.21862	2.66158	0.00777739	0.0303655	78899	3.24347	4932443L11Rik
214162	244.321	3.24069	1.15479	2.8063	0.00501144	0.0218843	214162	3.24069	Mll1
229584	126.09	3.23591	1.32585	2.44064	0.0146614	0.0487706	229584	3.23591	POGZ
225010	90.579	3.23512	1.23795	2.61328	0.00896776	0.0327351	225010	3.23512	LCLAT1
214585	148.253	3.20281	1.15692	2.76841	0.00563309	0.0240087	214585	3.20281	SPG11
209018	60.6375	3.19442	1.18114	2.70452	0.00684026	0.0265568	209018	3.19442	vps8
107476	112.421	3.16446	1.18075	2.68004	0.00736126	0.0293423	107476	3.16446	ACACA
104099	251.895	3.16195	1.22022	2.59129	0.00956174	0.0352069	104099	3.16195	ITGA9
70799	63.6532	3.16136	1.18515	2.66748	0.00764222	0.0292055	70799	3.16136	CEP192
268729	45.265	3.12166	1.27449	2.44933	0.0143122	0.0473241	268729	3.12166	Gm626
218343	64.1735	3.1123	1.13636	2.73884	0.00616555	0.0256811	218343	3.1123	TTC37
19276	48.4613	3.09882	1.17743	2.63186	0.00849189	0.0323446	19276	3.09882	Ptprn2
669149	38.3527	3.03167	1.17299	2.58457	0.00974995	0.0357846	669149	3.03167	Vmn2r88
329178	188.325	3.02051	1.18617	2.54644	0.0108828	0.0383601	329178	3.02051	UNC80
381280	89.4055	2.98794	1.12296	2.66078	0.00779594	0.0300483	381280	2.98794	Hjurp
22222	159.224	2.97593	1.0669	2.78933	0.00528172	0.022896	22222	2.97593	UBR1
64817	137.408	2.96959	1.15389	2.57355	0.010066	0.0360435	64817	2.96959	SVEP1
434484	238.896	2.96821	1.18461	2.50564	0.0122229	0.0419985	434484	2.96821	SP140
94217	177.328	2.96766	1.21877	2.43497	0.0148931	0.0493487	94217	2.96766	Lrp1b
269700	145.446	2.92891	1.1749	2.49291	0.0126702	0.0432422	269700	2.92891	Gm15800
110521	45.529	2.89737	1.15442	2.50981	0.0120797	0.0415338	110521	2.89737	Hivep1
320558	74.1663	2.89189	1.11557	2.5923	0.00953369	0.0344964	320558	2.89189	sycp2
109032	138.774	2.82559	1.11908	2.52492	0.0115724	0.0403897	109032	2.82559	SP110
319277	407.922	-2.72722	1.08727	-2.50831	0.0121309	0.0416265	319277	-2.72722	A230046K03Rik
66923	361.046	-2.84411	1.15101	-2.47098	0.0134745	0.0451079	66923	-2.84411	pbrm1
20338	185.718	-2.88477	1.141	-2.52829	0.011462	0.0400529	20338	-2.88477	SEL1L
20288	70.8204	-2.92025	1.19119	-2.45155	0.0142243	0.0471574	20288	-2.92025	Msr1
76199	131.086	-2.92192	1.13047	-2.5847	0.00974639	0.0351942	76199	-2.92192	Med13l
53872	316.673	-2.94431	1.16141	-2.53512	0.011241	0.0394151	53872	-2.94431	Caprin1
27967	122.932	-2.94668	1.20382	-2.44778	0.014374	0.0474245	27967	-2.94668	CHERP
381305	135.604	-2.94889	1.1209	-2.63083	0.00851756	0.0318936	381305	-2.94889	RC3H1
12866	54.7717	-2.9601	1.15124	-2.57122	0.010134	0.0368002	12866	-2.9601	COX7A2
108705	42.3352	-2.96784	1.21894	-2.43477	0.0149014	0.0487423	108705	-2.96784	Pttg1ip
12317	50.9972	-2.98257	1.19136	-2.50351	0.0122969	0.0420278	12317	-2.98257	CALR
107769	87.7534	-2.98892	1.17132	-2.55176	0.010718	0.0386751	107769	-2.98892	Tm6sf1
13860	182.512	-2.99367	1.13843	-2.62964	0.00854744	0.0319669	13860	-2.99367	Eps8
235559	55.3778	-2.99464	1.18627	-2.52443	0.0115887	0.0404543	235559	-2.99464	TOPBP1
14897	312.558	-3.00214	1.13407	-2.64722	0.00811554	0.0308981	14897	-3.00214	Trip12
63958	126.87	-3.00478	1.21499	-2.47308	0.0133953	0.0453243	63958	-3.00478	Ube4b
66549	71.8374	-3.04182	1.18661	-2.56345	0.0103638	0.0375399	66549	-3.04182	AGGF1
11820	56.0065	-3.05513	1.22213	-2.49985	0.0124247	0.0414326	11820	-3.05513	APP
52123	267.631	-3.06184	1.24517	-2.45897	0.0139335	0.0463279	52123	-3.06184	AGPAT5
17428	29.3672	-3.0704	1.24441	-2.46735	0.0136117	0.0454784	17428	-3.0704	mnt
19878	266.041	-3.07781	1.20076	-2.56322	0.0103706	0.0375399	19878	-3.07781	ROCK2
21761	990.585	-3.08628	1.21696	-2.53605	0.011211	0.0394977	21761	-3.08628	MORF4L1
14270	74.6385	-3.09549	1.26672	-2.4437	0.0145375	0.0484569	14270	-3.09549	srgap2
68250	76.2028	-3.10245	1.26931	-2.4442	0.0145175	0.0477601	68250	-3.10245	Fam96a
23971	24.7266	-3.17185	1.28718	-2.46419	0.0137324	0.0462959	23971	-3.17185	papss1
12334	48.0927	-3.17662	1.23255	-2.57728	0.00995812	0.0357971	12334	-3.17662	CAPN2
100504341	90.8756	-3.18004	1.29565	-2.45441	0.0141118	0.045403	100504341	-3.18004	Gm20184
56041	62.9851	-3.18232	1.26173	-2.52218	0.0116631	0.0405465	56041	-3.18232	USO1
66950	51.5261	-3.18632	1.30392	-2.44364	0.0145398	0.0484569	66950	-3.18632	TMEM206
67665	168.808	-3.18817	1.29693	-2.45824	0.0139621	0.0450106	67665	-3.18817	DCTN4
12301	37.3782	-3.18986	1.22868	-2.59617	0.009427	0.0342853	12301	-3.18986	CACYBP
100862175	99.2692	-3.19219	1.19741	-2.6659	0.00767817	0.0301467	100862175	-3.19219	Gm21540
73130	108.302	-3.19813	1.30532	-2.45008	0.0142823	0.0479139	73130	-3.19813	Tmed5
74120	107.177	-3.19989	1.28942	-2.48166	0.0130772	0.0428365	74120	-3.19989	Zfp263
19712	82.7999	-3.20063	1.22239	-2.61835	0.00883568	0.0327049	19712	-3.20063	REST
225912	138.472	-3.20575	1.23148	-2.60317	0.0092365	0.0335648	225912	-3.20575	CYBASC3
13822	386.534	-3.20919	1.20395	-2.66555	0.00768617	0.0301467	13822	-3.20919	Epb4.1l2
67501	188.692	-3.22645	1.21357	-2.65865	0.00784543	0.0299118	67501	-3.22645	CCDC50
20652	296.203	-3.2303	1.25738	-2.56907	0.0101971	0.0364138	20652	-3.2303	soat1
20658	260.709	-3.23222	1.19629	-2.70187	0.00689506	0.0265999	20658	-3.23222	SON
70351	323.73	-3.23595	1.30294	-2.48359	0.0130067	0.0426913	70351	-3.23595	Ppp4r1
67963	175.666	-3.238	1.1227	-2.88412	0.00392515	0.018061	67963	-3.238	npc2
233406	198.821	-3.23927	1.27668	-2.53727	0.0111722	0.0394827	233406	-3.23927	prc1
19069	108.502	-3.24337	1.22829	-2.64055	0.00827708	0.0318092	19069	-3.24337	Nup88
28126	45.6212	-3.24731	1.30095	-2.49611	0.0125562	0.0425743	28126	-3.24731	NOP16
331004	67.9655	-3.24817	1.2777	-2.54221	0.0110155	0.039212	331004	-3.24817	SLC9A9
223739	29.5368	-3.24859	1.33612	-2.43136	0.0150422	0.0474588	223739	-3.24859	5031439G07Rik
16993	159.418	-3.24903	1.11843	-2.90498	0.00367278	0.017276	16993	-3.24903	LTA4H
104479	34.5509	-3.24957	1.22527	-2.65213	0.00799857	0.0309695	104479	-3.24957	Ccdc117
16164	45.0564	-3.25381	1.28919	-2.52393	0.0116052	0.0393609	16164	-3.25381	IL13RA1
72536	125.841	-3.25986	1.185	-2.75094	0.00594252	0.0236944	72536	-3.25986	Tagap1
66151	35.1854	-3.26413	1.35079	-2.41646	0.0156722	0.0488679	66151	-3.26413	PRR13
107045	95.9439	-3.26748	1.25785	-2.59768	0.00938568	0.0340309	107045	-3.26748	LARS
70465	98.6807	-3.26788	1.14639	-2.85058	0.00436391	0.0203097	70465	-3.26788	WDR77
18749	151.66	-3.27499	1.20728	-2.7127	0.00667375	0.02668	18749	-3.27499	PRKACB
14245	104.199	-3.27828	1.19096	-2.75263	0.00591187	0.0248052	14245	-3.27828	lpin1
68142	52.3123	-3.28825	1.33445	-2.46413	0.0137347	0.0462959	68142	-3.28825	Ino80
12978	63.9567	-3.29018	1.25558	-2.62044	0.00878171	0.0322723	12978	-3.29018	csf1r
194590	99.4355	-3.29284	1.27062	-2.59153	0.00955503	0.0342549	194590	-3.29284	REPS2
56258	64.8704	-3.29373	1.33688	-2.46374	0.0137495	0.0445015	56258	-3.29373	Hnrnph2
223828	30.4918	-3.30636	1.33302	-2.48035	0.0131252	0.0428376	223828	-3.30636	PPHLN1
52440	70.973	-3.31686	1.36233	-2.43469	0.0149045	0.0493487	52440	-3.31686	Tax1bp1
24014	62.5447	-3.3178	1.22152	-2.71613	0.00660505	0.0265249	24014	-3.3178	RNASEL
28199	54.8832	-3.33024	1.26108	-2.64079	0.00827134	0.0318092	28199	-3.33024	dcaf11
67072	78.8385	-3.35633	1.27271	-2.63714	0.0083608	0.0312188	67072	-3.35633	CDC37L1
102103	107.345	-3.36156	1.34065	-2.50741	0.012162	0.0416912	102103	-3.36156	MTUS1
17159	62.7384	-3.36782	1.34397	-2.50587	0.0122152	0.041832	17159	-3.36782	Man2b1
16181	519.964	-3.37184	1.34751	-2.50228	0.0123397	0.0423178	16181	-3.37184	IL1RN
13051	83.4796	-3.3747	1.38252	-2.44098	0.0146473	0.0480949	13051	-3.3747	Cx3cr1
231086	33.3316	-3.3801	1.31943	-2.5618	0.0104132	0.0369621	231086	-3.3801	hadhb
22782	81.5913	-3.3821	1.22495	-2.76101	0.00576222	0.0243001	22782	-3.3821	slc30a1
66540	106.474	-3.38462	1.39275	-2.43017	0.0150917	0.0498538	66540	-3.38462	fam107b
78521	32.8418	-3.38558	1.26258	-2.68149	0.00732953	0.0292499	78521	-3.38558	B230219D22Rik
56193	391.037	-3.38623	1.30601	-2.5928	0.00951977	0.0351312	56193	-3.38623	plek
54720	441.676	-3.38683	1.40381	-2.41261	0.0158389	0.0490246	54720	-3.38683	RCAN1
15387	31.1892	-3.38784	1.26437	-2.67948	0.00737365	0.0293576	15387	-3.38784	Hnrnpk
58248	31.1712	-3.38881	1.25992	-2.68969	0.0071518	0.0288089	58248	-3.38881	1700123O20Rik
170930	57.4048	-3.39051	1.24134	-2.73133	0.00630784	0.0260836	170930	-3.39051	Sumo2
19822	257.527	-3.39608	1.3232	-2.56656	0.0102713	0.0366052	19822	-3.39608	Rnf4
66395	101.767	-3.39726	1.18268	-2.87251	0.00407231	0.0180156	66395	-3.39726	ahnak
208606	143.26	-3.4001	1.25079	-2.71835	0.00656077	0.0264369	208606	-3.4001	RSRC2
68981	56.3837	-3.40031	1.28885	-2.63826	0.00833326	0.0319893	68981	-3.40031	snrpa1
52502	27.2954	-3.40465	1.32722	-2.56525	0.0103101	0.036019	52502	-3.40465	carhsp1
66848	32.2715	-3.4086	1.35725	-2.51141	0.0120249	0.0414701	66848	-3.4086	FUCA2
192195	111.768	-3.40877	1.21084	-2.81521	0.00487447	0.0217968	192195	-3.40877	ASH1L
20621	45.9022	-3.41015	1.39407	-2.44619	0.0144374	0.0461771	20621	-3.41015	SNN
56550	224.372	-3.41751	1.41463	-2.41584	0.015699	0.0488679	56550	-3.41751	ube2d2
12729	50.1292	-3.42154	1.23076	-2.78003	0.00543533	0.0234074	12729	-3.42154	CLNS1A
75219	31.601	-3.43413	1.41693	-2.42364	0.0153657	0.0499166	75219	-3.43413	dusp18
20250	105.673	-3.44091	1.41133	-2.43805	0.0147666	0.0469531	20250	-3.44091	Scd2
66844	48.736	-3.44283	1.36109	-2.52946	0.0114237	0.0399596	66844	-3.44283	ORMDL2
100504581	871.429	-3.44376	1.26461	-2.72319	0.00646553	0.0261125	100504581	-3.44376	Gm17275
233904	36.9802	-3.44666	1.39736	-2.46655	0.0136423	0.0455363	233904	-3.44666	SETD1A
75560	119.232	-3.45221	1.21285	-2.84635	0.00442237	0.0204722	75560	-3.45221	ep400
28080	34.4066	-3.45573	1.43673	-2.40528	0.0161601	0.0497328	28080	-3.45573	atp5o
78655	174.661	-3.46575	1.25738	-2.75632	0.0058455	0.0244635	78655	-3.46575	EIF3J
72194	17.8366	-3.46996	1.42806	-2.42984	0.0151054	0.0492402	72194	-3.46996	Fbxl20
17113	94.4706	-3.47402	1.28372	-2.70622	0.00680541	0.027011	17113	-3.47402	M6PR
114715	44.2007	-3.48544	1.31224	-2.6561	0.00790493	0.0303425	114715	-3.48544	spred1
100503572	51.5428	-3.48911	1.27434	-2.73799	0.00618166	0.024486	100503572	-3.48911	Bbip1
75909	106.553	-3.49514	1.19633	-2.92155	0.0034829	0.0166519	75909	-3.49514	TMEM49
66552	335.823	-3.49559	1.19439	-2.92668	0.00342604	0.0168498	66552	-3.49559	2010106G01Rik
11810	35.3118	-3.49575	1.4014	-2.49447	0.0126144	0.0430933	11810	-3.49575	Apobec1
15078	937.85	-3.49606	1.18162	-2.95869	0.00308948	0.0155174	15078	-3.49606	h3f3a
244631	27.4474	-3.49825	1.39998	-2.49878	0.0124622	0.0424114	244631	-3.49825	Pskh1
12751	62.2367	-3.50127	1.30281	-2.68749	0.00719922	0.0289659	12751	-3.50127	TPP1
22682	125.185	-3.50314	1.17876	-2.97188	0.00295986	0.014618	22682	-3.50314	ZFAND5
20042	224.062	-3.50718	1.2713	-2.75874	0.00580252	0.0244362	20042	-3.50718	rps12
11867	75.2876	-3.51216	1.40037	-2.50802	0.0121409	0.0418515	11867	-3.51216	ARPC1B
21928	182.791	-3.51974	1.30241	-2.70249	0.00688223	0.0279861	21928	-3.51974	TNFAIP2
67812	104.961	-3.52235	1.34224	-2.62424	0.00868434	0.0322457	67812	-3.52235	UBXN4
218543	52.8897	-3.52332	1.35088	-2.60816	0.00910312	0.0338822	218543	-3.52332	SFRS12
104130	109.703	-3.52352	1.42498	-2.47268	0.0134105	0.0434905	104130	-3.52352	NDUFB11
72129	42.3113	-3.5253	1.39062	-2.53505	0.0112432	0.0395706	72129	-3.5253	Pex13
54609	35.7629	-3.52659	1.36893	-2.57616	0.00999047	0.0352809	54609	-3.52659	UBQLN2
23908	64.9411	-3.52793	1.26147	-2.79668	0.005163	0.0226865	23908	-3.52793	Hs2st1
102595	50.6977	-3.53615	1.38974	-2.54447	0.0109445	0.0389996	102595	-3.53615	PLEKHO2
19087	45.9166	-3.5368	1.39442	-2.53639	0.0112003	0.0394977	19087	-3.5368	PRKAR2A
74018	103.062	-3.53984	1.45668	-2.43008	0.0150956	0.0498538	74018	-3.53984	ALS2
218333	31.7328	-3.54519	1.33236	-2.66084	0.00779456	0.0303979	218333	-3.54519	BC018507
12457	140.663	-3.54545	1.40473	-2.52393	0.011605	0.0404635	12457	-3.54545	CCRN4L
66427	52.2107	-3.5484	1.455	-2.43876	0.0147378	0.0483456	66427	-3.5484	CYB5B
59044	135.638	-3.54898	1.11871	-3.17239	0.00151191	0.00890517	59044	-3.54898	RNF130
71779	21.6978	-3.55004	1.41769	-2.5041	0.0122763	0.042141	71779	-3.55004	MARCH8
17119	27.1225	-3.55021	1.33764	-2.65408	0.00795257	0.0304205	17119	-3.55021	MXD1
56284	339.344	-3.55745	1.3418	-2.65126	0.00801921	0.0305765	56284	-3.55745	MRPL19
320078	37.8298	-3.56181	1.33021	-2.67763	0.00741446	0.0288176	320078	-3.56181	Olfml2b
56469	56.1657	-3.56766	1.29762	-2.7494	0.00597044	0.0249898	56469	-3.56766	PIAS1
70572	563.096	-3.56853	1.21729	-2.93155	0.00337279	0.0162387	70572	-3.56853	IPO5
16785	149.354	-3.57176	1.20274	-2.96969	0.00298103	0.0147673	16785	-3.57176	rpsA
22630	108.971	-3.57195	1.47478	-2.42203	0.0154342	0.0499608	22630	-3.57195	ywhaq
66661	156.627	-3.57227	1.34458	-2.65679	0.00788881	0.0303419	66661	-3.57227	SRP72
117198	159.151	-3.57345	1.19004	-3.00279	0.00267514	0.0140326	117198	-3.57345	IVNS1ABP
232413	516.837	-3.57715	1.28668	-2.78013	0.00543369	0.0233833	232413	-3.57715	CLEC12A
18074	80.6686	-3.57731	1.35324	-2.64352	0.00820491	0.0316027	18074	-3.57731	NID2
100861936	37.613	-3.58733	1.39881	-2.56456	0.0103307	0.0367798	100861936	-3.58733	LOC100861936
17904	164.545	-3.59059	1.47253	-2.43838	0.0147532	0.04835	17904	-3.59059	myl6
21399	360.143	-3.59387	1.29351	-2.77839	0.00546286	0.0234804	21399	-3.59387	TCEA1
107508	228.171	-3.59465	1.2116	-2.96688	0.00300841	0.0152616	107508	-3.59465	eprs
211986	29.0775	-3.5966	1.43949	-2.49853	0.012471	0.0424114	211986	-3.5966	TMEM18
26426	27.4409	-3.60044	1.49583	-2.40699	0.0160848	0.0495947	26426	-3.60044	NUBP2
434782	46.6644	-3.60319	1.48163	-2.43191	0.0150195	0.0474588	434782	-3.60319	Gm5637
17979	520.711	-3.60764	1.27635	-2.82653	0.00470551	0.0213036	17979	-3.60764	NCOA3
215280	54.0781	-3.6087	1.4822	-2.43468	0.0149048	0.0493487	215280	-3.6087	WIPF1
69780	100.746	-3.61141	1.27264	-2.83772	0.00454375	0.0208436	69780	-3.61141	SMAP2
100042173	190.513	-3.61737	1.14298	-3.16485	0.00155161	0.00902809	100042173	-3.61737	RPS15A
16898	56.0616	-3.61959	1.45018	-2.49596	0.0125618	0.0415664	16898	-3.61959	rps2
76108	35.4721	-3.6208	1.42457	-2.54168	0.0110323	0.0392309	76108	-3.6208	RAP2A
52715	134.787	-3.62091	1.26509	-2.86218	0.00420735	0.0190526	52715	-3.62091	Ccdc43
414084	115.168	-3.62279	1.32473	-2.73473	0.0062432	0.0255063	414084	-3.62279	TNIP3
57438	54.5175	-3.62379	1.41936	-2.55311	0.0106766	0.0377458	57438	-3.62379	MARCH7
269951	39.0446	-3.62558	1.44125	-2.51559	0.0118835	0.0411897	269951	-3.62558	IDH2
71900	28.8045	-3.62794	1.44728	-2.50673	0.0121853	0.0419098	71900	-3.62794	tmem106b
56221	64.9247	-3.63436	1.32864	-2.73541	0.0062303	0.0255063	56221	-3.63436	CCL24
76089	103.211	-3.63948	1.3079	-2.7827	0.00539093	0.0232557	76089	-3.63948	RAPGEF2
67702	89.2414	-3.64088	1.43961	-2.52907	0.0114364	0.0399937	67702	-3.64088	Rnf149
244871	65.4678	-3.64465	1.39853	-2.60606	0.00915909	0.0340535	244871	-3.64465	ZC3H12C
15183	20.7132	-3.64478	1.44789	-2.51731	0.0118255	0.0397768	15183	-3.64478	HDAC3
100494	43.3275	-3.64526	1.46335	-2.49104	0.0127368	0.043386	100494	-3.64526	ZFAND2A
19291	178.123	-3.64567	1.2581	-2.89776	0.00375837	0.0174956	19291	-3.64567	purb
19262	84.5126	-3.64584	1.29728	-2.81037	0.0049484	0.0220163	19262	-3.64584	PTPRA
109263	75.2474	-3.64657	1.35452	-2.69215	0.00709934	0.0278785	109263	-3.64657	rlf
98238	21.9091	-3.65158	1.4545	-2.51054	0.0120547	0.0414946	98238	-3.65158	LRRC59
227800	154.625	-3.6525	1.32149	-2.76392	0.00571114	0.0242245	227800	-3.6525	RABGAP1
17064	91.0661	-3.65296	1.39581	-2.61708	0.00886856	0.0327382	17064	-3.65296	CD93
208043	124.266	-3.65327	1.31947	-2.76874	0.0056273	0.0240087	208043	-3.65327	SETD1B
100042807	152.828	-3.65403	1.30879	-2.79191	0.00523979	0.0215959	100042807	-3.65403	EIF3J
12450	101.404	-3.65979	1.36751	-2.67625	0.007445	0.0295046	12450	-3.65979	ccng1
76650	66.1786	-3.66424	1.39591	-2.62499	0.0086652	0.0322084	76650	-3.66424	Srxn1
380608	53.8	-3.66634	1.50179	-2.44131	0.0146341	0.0467145	380608	-3.66634	Tagap1
81898	527.986	-3.66984	1.19422	-3.073	0.00211921	0.0120235	81898	-3.66984	sf3b1
15481	398.826	-3.67066	1.33927	-2.74079	0.00612925	0.0255609	15481	-3.67066	HSPA8
22121	71.1077	-3.67281	1.38716	-2.64773	0.00810351	0.0312825	22121	-3.67281	Rpl13a
326618	132.198	-3.67491	1.27851	-2.87438	0.00404823	0.0184539	326618	-3.67491	TPM4
108098	30.7075	-3.67806	1.41759	-2.59458	0.00947056	0.0343427	108098	-3.67806	MED21
268417	30.4337	-3.67861	1.45908	-2.52119	0.0116959	0.0406627	268417	-3.67861	Zkscan17
22200	100.274	-3.68008	1.4301	-2.57331	0.0100731	0.0360435	22200	-3.68008	uba3
67177	35.2291	-3.68893	1.4126	-2.61144	0.00901616	0.0336318	67177	-3.68893	Cdt1
100861946	34.9374	-3.69402	1.26474	-2.92078	0.00349157	0.017053	100861946	-3.69402	LOC100861946
224897	21.5241	-3.69526	1.45627	-2.53748	0.0111653	0.0384294	224897	-3.69526	DPP9
233489	106.585	-3.69761	1.49235	-2.47771	0.013223	0.0444169	233489	-3.69761	PICALM
67171	40.9659	-3.69914	1.24337	-2.9751	0.00292892	0.0150016	67171	-3.69914	DRAM2
69668	31.5007	-3.69938	1.50692	-2.45493	0.014091	0.0473171	69668	-3.69938	CCDC115
74194	130.361	-3.70358	1.40532	-2.6354	0.00840382	0.0316012	74194	-3.70358	rnd3
66409	35.2329	-3.70546	1.52229	-2.43414	0.0149272	0.0472791	66409	-3.70546	Rsl1d1
22344	85.0309	-3.70871	1.46409	-2.53312	0.0113051	0.039707	22344	-3.70871	vezf1
66884	455.122	-3.71061	1.21519	-3.05352	0.00226171	0.0119463	66884	-3.71061	APPBP2
100273	204.198	-3.71265	1.161	-3.19781	0.00138476	0.00900986	100273	-3.71265	OSBPL9
26965	67.2094	-3.71268	1.31466	-2.82405	0.0047421	0.0213666	26965	-3.71268	CUL1
100503116	33.4497	-3.71299	1.27163	-2.91987	0.00350177	0.0166955	100503116	-3.71299	LOC100503116
11947	109.269	-3.71566	1.50938	-2.4617	0.0138279	0.0460402	11947	-3.71566	ATP5B
80886	56.3217	-3.7205	1.34306	-2.77017	0.00560273	0.0239478	80886	-3.7205	SENP3
12974	117.313	-3.72358	1.47879	-2.51799	0.0118026	0.0409507	12974	-3.72358	CS
59021	31.0072	-3.73053	1.40675	-2.65187	0.00800466	0.0305765	59021	-3.73053	RAB2A
94186	44.3672	-3.73257	1.37428	-2.71602	0.00660711	0.02706	94186	-3.73257	STRN3
338467	87.275	-3.73318	1.25046	-2.98544	0.00283171	0.0141412	338467	-3.73318	MORC3
18033	105.004	-3.73319	1.20119	-3.1079	0.0018842	0.0110986	18033	-3.73319	NFKB1
21981	158.781	-3.73368	1.42974	-2.61144	0.00901624	0.0336318	21981	-3.73368	PPP1R13B
67088	214.236	-3.73373	1.40306	-2.66114	0.00778773	0.0300483	67088	-3.73373	CAND2
17931	110.864	-3.73442	1.34557	-2.77535	0.00551416	0.023697	17931	-3.73442	PPP1R12A
19946	102.062	-3.74586	1.19388	-3.13754	0.00170369	0.0100859	19946	-3.74586	RpL30
58172	48.1017	-3.74932	1.29398	-2.8975	0.00376146	0.0174956	58172	-3.74932	SERTAD2
75617	63.5962	-3.75373	1.41433	-2.65407	0.00795272	0.0308742	75617	-3.75373	RPS25
382030	29.1168	-3.75622	1.38709	-2.70798	0.00676945	0.0276258	382030	-3.75622	tmem188
68970	35.9019	-3.75661	1.26483	-2.97006	0.00297745	0.0151478	68970	-3.75661	DCAF12
20630	47.7982	-3.75887	1.54941	-2.426	0.0152664	0.0477955	20630	-3.75887	Snrpc
18738	90.3173	-3.75896	1.32893	-2.82856	0.00467575	0.0207228	18738	-3.75896	pitpna
51810	66.9035	-3.76387	1.208	-3.11579	0.00183456	0.010915	51810	-3.76387	Hnrnpu
12226	182.476	-3.76652	1.50031	-2.5105	0.0120562	0.0414946	12226	-3.76652	btg1
16573	183.275	-3.7694	1.32184	-2.85163	0.00434957	0.0186345	16573	-3.7694	Kif5b
19166	87.2915	-3.77407	1.5014	-2.5137	0.0119473	0.0412528	19166	-3.77407	psmA2
319195	219.279	-3.77557	1.1856	-3.18453	0.00144988	0.00911352	319195	-3.77557	RpL17
110593	163.732	-3.77793	1.55471	-2.42998	0.0150996	0.0498538	110593	-3.77793	PRDM2
106869	246.795	-3.7821	1.51883	-2.49015	0.0127691	0.0419961	106869	-3.7821	TNFAIP8
72584	77.0864	-3.78211	1.33187	-2.8397	0.00451566	0.0191316	72584	-3.78211	CUL4B
17254	29.3154	-3.78393	1.42869	-2.64853	0.00808437	0.0304661	17254	-3.78393	SLC3A2
20917	45.7889	-3.78513	1.35974	-2.78372	0.00537396	0.0232108	20917	-3.78513	suclg2
12461	113.259	-3.78549	1.51277	-2.50236	0.0123369	0.0421224	12461	-3.78549	CCT2
329003	177.622	-3.7877	1.39754	-2.71026	0.00672306	0.0262473	329003	-3.7877	Zfp516
14388	152.41	-3.79256	1.4247	-2.66201	0.00776762	0.0303619	14388	-3.79256	gab1
20116	284.203	-3.79551	1.19823	-3.16761	0.00153696	0.00969763	20116	-3.79551	rps8
11848	170.801	-3.79787	1.53141	-2.47998	0.013139	0.0442006	11848	-3.79787	Rhoa
68581	620.319	-3.79808	1.38716	-2.73803	0.00618086	0.0257114	68581	-3.79808	tmed10
192196	156.692	-3.79833	1.21222	-3.13336	0.00172819	0.0104129	192196	-3.79833	luc7l2
14155	56.0637	-3.79878	1.42283	-2.66987	0.00758808	0.0298984	14155	-3.79878	fem1b
59126	27.0064	-3.79925	1.43002	-2.65677	0.00788923	0.0303419	59126	-3.79925	Nek6
20383	192.531	-3.80256	1.28273	-2.96442	0.00303254	0.0147373	20383	-3.80256	SFRS3
100861724	52.0688	-3.80304	1.3962	-2.72385	0.00645251	0.0261125	100861724	-3.80304	LOC100861724
627828	44.6008	-3.80864	1.40016	-2.72014	0.00652542	0.0268215	627828	-3.80864	Hnrnpa3
193813	60.2628	-3.80915	1.57943	-2.41173	0.0158769	0.0490467	193813	-3.80915	MCFD2
21812	75.1983	-3.81173	1.17956	-3.23148	0.0012315	0.00822389	21812	-3.81173	tgfbr1
17918	475.706	-3.81695	1.37979	-2.76632	0.00566932	0.024137	17918	-3.81695	MYO5A
16423	58.1351	-3.81853	1.2705	-3.00554	0.00265112	0.0133891	16423	-3.81853	CD47
100862318	21.7212	-3.81904	1.55146	-2.46157	0.013833	0.0465828	100862318	-3.81904	LOC100862318
71999	32.636	-3.81948	1.40284	-2.72267	0.00647566	0.026681	71999	-3.81948	Fbxo22
52040	23.6424	-3.82074	1.47197	-2.59567	0.00944058	0.0340782	52040	-3.82074	PPP1R10
19211	120.902	-3.82131	1.17839	-3.24282	0.00118351	0.0080956	19211	-3.82131	pten
69171	20.1441	-3.82454	1.44556	-2.64572	0.00815173	0.0309541	69171	-3.82454	1810031K17Rik
66200	39.0547	-3.82884	1.41739	-2.70133	0.00690618	0.0280502	66200	-3.82884	Commd6
50926	119.726	-3.83268	1.27808	-2.99877	0.00271075	0.0141984	50926	-3.83268	HNRPDL
66898	52.623	-3.8356	1.51284	-2.53537	0.0112329	0.0394151	66898	-3.8356	baiap2l1
15170	87.7304	-3.84086	1.18223	-3.24882	0.00115884	0.0078571	15170	-3.84086	PTPN6
50789	57.1631	-3.84561	1.32796	-2.89587	0.00378111	0.0175632	50789	-3.84561	fbxl3
12934	90.2522	-3.84628	1.23513	-3.11408	0.00184522	0.0102519	12934	-3.84628	Dpysl2
11946	431.432	-3.84901	1.49147	-2.58068	0.00986061	0.034898	11946	-3.84901	Atp5a1
66713	224.596	-3.85591	1.24295	-3.10221	0.0019208	0.0105352	66713	-3.85591	Actr2
12750	79.4198	-3.85754	1.32928	-2.90198	0.00370809	0.0173415	12750	-3.85754	clk4
52705	52.9767	-3.86341	1.22419	-3.1559	0.00160006	0.00921967	52705	-3.86341	KRR1
192170	36.6333	-3.8686	1.26431	-3.05986	0.0022144	0.0118055	192170	-3.8686	Eif4a3
668936	22.5655	-3.86887	1.55697	-2.48488	0.0129596	0.0440601	668936	-3.86887	rpl5
667118	149.994	-3.87227	1.51116	-2.56246	0.0103934	0.036929	667118	-3.87227	Zbed6
12273	78.0468	-3.87272	1.48393	-2.60977	0.00906028	0.0337594	12273	-3.87272	C5ar1
15331	255.388	-3.87317	1.1653	-3.32375	0.000888162	0.00650707	15331	-3.87317	HMGN2
20308	202.895	-3.87562	1.56119	-2.48248	0.0130473	0.0439352	20308	-3.87562	Ccl9
68222	28.5774	-3.88245	1.4089	-2.75566	0.00585747	0.0244635	68222	-3.88245	Fam166a
57316	37.7943	-3.88561	1.28262	-3.02943	0.00245012	0.0126682	57316	-3.88561	C1D
67832	51.5826	-3.88563	1.51017	-2.57297	0.0100831	0.0354542	67832	-3.88563	BRIX1
21753	14.2204	-3.88815	1.52217	-2.55435	0.0106387	0.0376871	21753	-3.88815	tes
81004	68.0959	-3.8883	1.36845	-2.8414	0.00449161	0.0206312	81004	-3.8883	TBL1XR1
22334	121.868	-3.89112	1.23557	-3.14924	0.00163694	0.00936801	22334	-3.89112	vdac2
70675	43.8401	-3.89197	1.46789	-2.6514	0.00801587	0.0305765	70675	-3.89197	Vcpip1
381236	24.641	-3.89469	1.60357	-2.42877	0.0151503	0.0476237	381236	-3.89469	AI747699
98685	65.7811	-3.89479	1.40768	-2.76682	0.00566054	0.0240964	98685	-3.89479	1190005F20Rik
12514	61.5181	-3.89896	1.50454	-2.59147	0.00955664	0.0352069	12514	-3.89896	CD68
12237	100.889	-3.89927	1.50523	-2.59049	0.00958398	0.0352204	12237	-3.89927	Bub3
52830	146.254	-3.8996	1.43502	-2.71745	0.00657868	0.026479	52830	-3.8996	pnrc2
20014	44.2735	-3.9018	1.43108	-2.72648	0.00640146	0.025972	20014	-3.9018	Rpn2
22632	36.0475	-3.91124	1.56919	-2.49252	0.0126839	0.0429225	22632	-3.91124	YY1
71983	124.556	-3.91341	1.27364	-3.07262	0.00212186	0.0115146	71983	-3.91341	TMCO6
18789	62.4489	-3.91496	1.24815	-3.13661	0.00170913	0.00968413	18789	-3.91496	Papola
56030	251.867	-3.91551	1.24253	-3.15123	0.00162584	0.0100724	56030	-3.91551	TMEM131
19664	449.027	-3.9195	1.30251	-3.00919	0.00261942	0.0138634	19664	-3.9195	Rbpj
208884	26.3139	-3.92133	1.53293	-2.55805	0.0105259	0.0366943	208884	-3.92133	Zdhhc9
72399	263.135	-3.92217	1.60344	-2.4461	0.0144412	0.048219	72399	-3.92217	BRAP
19896	66.0242	-3.93893	1.57247	-2.50492	0.0122478	0.0410276	19896	-3.93893	RPL10A
21881	18.0063	-3.94011	1.48303	-2.6568	0.00788864	0.030695	21881	-3.94011	tkt
595139	307.633	-3.94709	1.17344	-3.36368	0.000769094	0.00604872	595139	-3.94709	E030024N20Rik
27366	154.441	-3.94914	1.19998	-3.29099	0.000998348	0.00719164	27366	-3.94914	TXNL4A
99412	85.5149	-3.95056	1.29241	-3.05673	0.00223769	0.0124958	99412	-3.95056	GOLGA2
77533	18.646	-3.95242	1.59547	-2.47728	0.0132389	0.0431057	77533	-3.95242	C030034I22Rik
217304	17.2261	-3.95351	1.5826	-2.4981	0.012486	0.0424202	217304	-3.95351	CD300LB
118445	17.4642	-3.9578	1.60784	-2.46156	0.0138336	0.0460402	118445	-3.9578	KLF16
628898	21.9282	-3.95927	1.54696	-2.55939	0.0104855	0.037916	628898	-3.95927	Gm6929
74841	128.603	-3.96005	1.32921	-2.97926	0.00288941	0.0144808	74841	-3.96005	USP38
224093	17.1483	-3.96188	1.51651	-2.61251	0.00898808	0.0327351	224093	-3.96188	fam43a
22376	27.1668	-3.96197	1.53952	-2.57352	0.0100671	0.0354542	22376	-3.96197	WAS
67996	259.444	-3.96998	1.257	-3.1583	0.00158692	0.00992456	67996	-3.96998	Sfrs6
29819	23.6661	-3.97288	1.51946	-2.61466	0.00893154	0.0328628	29819	-3.97288	STAU2
13681	281.935	-3.97335	1.25563	-3.16444	0.00155384	0.00902809	13681	-3.97335	EIF4A1
224454	151.479	-3.97429	1.40804	-2.82257	0.00476398	0.0199377	224454	-3.97429	Zdhhc14
77128	88.2565	-3.97586	1.36913	-2.90392	0.00368518	0.0167583	77128	-3.97586	A930001N09Rik
100862002	200.296	-3.97701	1.46553	-2.71371	0.00665342	0.0266287	100862002	-3.97701	LOC100862002
13690	709.349	-3.98146	1.07348	-3.70892	0.000208148	0.00210482	13690	-3.98146	EIF4G2
13730	50.5249	-3.98223	1.28497	-3.09909	0.00194118	0.0112493	13730	-3.98223	emp1
232491	29.2499	-3.98399	1.39567	-2.85453	0.00431005	0.0201895	232491	-3.98399	PYROXD1
18432	23.3165	-3.98419	1.42332	-2.79923	0.00512244	0.0221994	18432	-3.98419	mybbp1a
66960	22.2408	-3.98518	1.39655	-2.85359	0.00432289	0.0202169	66960	-3.98518	fam188a
67204	309.326	-3.98557	1.16197	-3.43	0.000603573	0.00504781	67204	-3.98557	Eif2s2
18226	17.2407	-3.98706	1.517	-2.62825	0.00858248	0.0325451	18226	-3.98706	Nup62
11747	114.567	-3.99243	1.39577	-2.86039	0.00423126	0.0198729	11747	-3.99243	SLC25A5
268706	49.0407	-3.99296	1.30215	-3.06643	0.00216631	0.0115852	268706	-3.99296	slc38a9
216805	223.232	-3.99301	1.56756	-2.54727	0.0108569	0.0388492	216805	-3.99301	FLCN
100861648	38.6627	-4.00101	1.57856	-2.5346	0.0112576	0.0385838	100861648	-4.00101	LOC100861648
192193	255.864	-4.00579	1.39658	-2.8683	0.0041269	0.0195642	192193	-4.00579	EDEM1
640050	96.5051	-4.00712	1.22906	-3.26031	0.0011129	0.00760377	640050	-4.00712	Gm7285
83701	103.758	-4.01139	1.23799	-3.24023	0.00119431	0.0080209	83701	-4.01139	SRRT
66433	45.3127	-4.01228	1.33591	-3.00342	0.00266967	0.0140247	66433	-4.01228	CHCHD7
56786	641.546	-4.01298	1.62742	-2.46586	0.0136685	0.0455796	56786	-4.01298	TMEM9B
100862317	19.2833	-4.01371	1.65728	-2.42186	0.0154413	0.0482503	100862317	-4.01371	LOC100862317
57915	399.984	-4.0147	1.33467	-3.00801	0.00262966	0.0138762	57915	-4.0147	TBC1D1
108679	44.8537	-4.01624	1.59621	-2.51611	0.0118658	0.0410899	108679	-4.01624	Cops8
76302	236.99	-4.01781	1.58996	-2.52698	0.0115048	0.0391019	76302	-4.01781	PCNP
22793	155.537	-4.02201	1.33286	-3.01759	0.00254792	0.013639	22793	-4.02201	ZYX
12524	200.838	-4.02774	1.28572	-3.13268	0.00173219	0.0101805	12524	-4.02774	CD86
18176	161.479	-4.0307	1.30212	-3.09548	0.00196495	0.0113481	18176	-4.0307	NRAS
54486	139.405	-4.03168	1.30995	-3.07773	0.00208586	0.0119106	54486	-4.03168	HPGDS
330474	56.2359	-4.03255	1.22886	-3.28155	0.00103238	0.00671537	330474	-4.03255	Zc3h4
100861815	27.0799	-4.03409	1.51853	-2.65657	0.00789396	0.0300112	100861815	-4.03409	LOC100861815
30960	107.876	-4.03569	1.273	-3.17021	0.00152331	0.00939375	30960	-4.03569	vapa
100862063	52.7658	-4.03627	1.26518	-3.19028	0.00142133	0.00852263	100862063	-4.03627	LOC100862063
68724	31.0362	-4.03813	1.54447	-2.61457	0.00893393	0.0328628	68724	-4.03813	ARL8A
66679	45.9174	-4.03851	1.56513	-2.5803	0.00987143	0.0355733	66679	-4.03851	RAE1
53421	30.3736	-4.04036	1.42045	-2.84443	0.0044491	0.0205423	53421	-4.04036	SEC61A1
232087	335.414	-4.04486	1.22208	-3.30981	0.000933582	0.00674233	232087	-4.04486	mat2a
226757	542.011	-4.04529	1.2716	-3.18124	0.00146644	0.00938627	226757	-4.04529	WDR26
320165	181.434	-4.04548	1.31852	-3.06819	0.00215361	0.0115529	320165	-4.04548	TACC1
67830	160.622	-4.04657	1.55359	-2.60465	0.0091967	0.0336201	67830	-4.04657	RER1
11490	24.707	-4.05081	1.65492	-2.44774	0.0143754	0.0480899	11490	-4.05081	Adam15
18458	730.14	-4.05133	1.34243	-3.01791	0.00254524	0.0130714	18458	-4.05133	PABPC1
67468	16.368	-4.05362	1.59066	-2.54839	0.0108222	0.0388101	67468	-4.05362	MMD
13494	25.4188	-4.05474	1.47565	-2.74776	0.00600043	0.0250847	13494	-4.05474	DRG1
226519	86.5912	-4.05475	1.16248	-3.48803	0.000486602	0.00423953	226519	-4.05475	LAMC1
100861758	15.9346	-4.0579	1.59893	-2.53788	0.0111526	0.0392334	100861758	-4.0579	LOC100861758
668829	48.3082	-4.05822	1.42447	-2.84893	0.00438666	0.0197083	668829	-4.05822	rpl24
381406	367.928	-4.0626	1.3239	-3.06866	0.0021502	0.0121218	381406	-4.0626	2810408M09Rik
11964	797.988	-4.06275	1.3257	-3.06461	0.00217956	0.0117107	11964	-4.06275	Atp6v1a
15107	33.4952	-4.06426	1.47761	-2.75057	0.00594909	0.0246834	15107	-4.06426	hadh
230125	64.0653	-4.06547	1.36719	-2.97359	0.00294341	0.0150178	230125	-4.06547	MCART1
22346	89.64	-4.06931	1.45559	-2.79564	0.00517975	0.0227294	22346	-4.06931	vhl
67819	183.016	-4.06988	1.16609	-3.4902	0.000482653	0.00429377	67819	-4.06988	Derl1
18037	44.101	-4.07233	1.31833	-3.08901	0.00200823	0.0110827	18037	-4.07233	Nfkbie
226691	300.317	-4.07354	1.19576	-3.40665	0.000657662	0.00536109	226691	-4.07354	AI607873
66895	152.655	-4.07409	1.45327	-2.8034	0.00505673	0.022054	66895	-4.07409	1300014I06Rik
66902	24.0645	-4.07553	1.44282	-2.8247	0.00473256	0.0213507	66902	-4.07553	mtaP
67894	19.6881	-4.0766	1.61698	-2.52113	0.011698	0.0395482	67894	-4.0766	FAM45A
17725	62339.8	-4.08329	1.1407	-3.57964	0.000344064	0.00337431	17725	-4.08329	Rnr2
16822	68.9173	-4.08362	1.3538	-3.01642	0.00255776	0.0131316	16822	-4.08362	lcp2
77034	53.795	-4.08807	1.28023	-3.19322	0.00140694	0.0091165	77034	-4.08807	2510039O18Rik
26445	50.2177	-4.08887	1.41175	-2.89631	0.00377583	0.0182661	26445	-4.08887	psmb2
15951	184.607	-4.09128	1.55034	-2.63895	0.00831644	0.0314393	15951	-4.09128	Ifi204
140486	556.771	-4.09393	1.21485	-3.36991	0.00075193	0.00528846	140486	-4.09393	IGF2BP1
66256	23.9103	-4.09408	1.38273	-2.96087	0.00306776	0.0154704	66256	-4.09408	ssr2
66229	45.2411	-4.09569	1.43445	-2.85524	0.00430044	0.0185706	66229	-4.09569	RPL7L1
218236	330.535	-4.09573	1.10558	-3.70459	0.000211734	0.00212305	218236	-4.09573	FAM120A
100861792	33.7445	-4.09759	1.46082	-2.80499	0.00503182	0.0223314	100861792	-4.09759	LOC100861792
13654	76.7426	-4.10148	1.34303	-3.05389	0.00225893	0.0119463	13654	-4.10148	Egr2
59003	24.6506	-4.10356	1.47072	-2.79017	0.00526798	0.0228645	59003	-4.10356	maeA
268373	737.566	-4.10415	1.29592	-3.16698	0.0015403	0.00897983	268373	-4.10415	ppiA
22428	18.9099	-4.10614	1.61129	-2.54835	0.0108234	0.0388101	22428	-4.10614	DCTN6
27367	213.167	-4.1101	1.32121	-3.11086	0.00186544	0.0107693	27367	-4.1101	RPL3
59029	53.4455	-4.11106	1.4056	-2.92477	0.00344714	0.0169277	59029	-4.11106	PSMD14
14284	77.6536	-4.1124	1.47169	-2.79434	0.00520053	0.0227299	14284	-4.1124	Fosl2
100862056	27.0073	-4.11285	1.56311	-2.6312	0.00850828	0.0318926	100862056	-4.11285	LOC100862056
66637	18.0418	-4.11369	1.61401	-2.54873	0.0108115	0.0381469	66637	-4.11369	TSEN15
69048	56.4708	-4.115	1.30762	-3.14693	0.00164994	0.00941099	69048	-4.115	SLC30A5
11972	24.4973	-4.11717	1.53403	-2.6839	0.00727699	0.029142	11972	-4.11717	atp6v0d1
14011	24.9298	-4.11893	1.47195	-2.79828	0.00513756	0.0226308	14011	-4.11893	ETV6
27176	84.404	-4.12694	1.36163	-3.03088	0.00243844	0.0132415	27176	-4.12694	Rpl7a
53605	128.531	-4.12985	1.34622	-3.06773	0.0021569	0.0115529	53605	-4.12985	NAP1L1
13830	129.768	-4.13425	1.24697	-3.31545	0.000914972	0.0066622	13830	-4.13425	stom
21871	164.962	-4.13568	1.33791	-3.09116	0.00199376	0.0114771	21871	-4.13568	ATP6V0A2
100503714	24.8541	-4.1359	1.53705	-2.69081	0.00712795	0.0287805	100503714	-4.1359	Gm19852
16592	211.298	-4.14279	1.46105	-2.83548	0.00457569	0.020909	16592	-4.14279	Fabp5
230935	842.903	-4.14409	1.3894	-2.98265	0.00285764	0.0147637	230935	-4.14409	DNAJC11
67979	28.8474	-4.14425	1.4255	-2.90723	0.00364646	0.0166287	67979	-4.14425	ATAD1
246154	19.7086	-4.14501	1.57328	-2.63462	0.00842303	0.0313792	246154	-4.14501	Vasn
227331	41.0412	-4.14654	1.43816	-2.88323	0.00393622	0.0188365	227331	-4.14654	GIGYF2
52700	30.9688	-4.14675	1.44184	-2.87602	0.00402728	0.0183971	52700	-4.14675	Txndc17
231871	376.798	-4.15034	1.17043	-3.546	0.000391128	0.00367889	231871	-4.15034	daglb
67863	42.8983	-4.15134	1.35508	-3.06354	0.00218731	0.0116793	67863	-4.15134	Slc25a11
100861831	70.5468	-4.15809	1.30321	-3.19064	0.00141956	0.00852263	100861831	-4.15809	LOC100861831
433771	41.1241	-4.15824	1.44594	-2.87579	0.00403014	0.0191824	433771	-4.15824	2310028O11Rik
67059	82.1334	-4.16161	1.34073	-3.10399	0.0019093	0.0111686	67059	-4.16161	Ola1
330959	59.2405	-4.16773	1.57463	-2.64679	0.00812593	0.0313337	330959	-4.16773	Snapc5
19058	18.078	-4.16776	1.64628	-2.53163	0.0113534	0.0398358	19058	-4.16776	Ppp3r1
100041948	160.199	-4.16809	1.21996	-3.41658	0.000634141	0.00466488	100041948	-4.16809	PTMA
98417	210.159	-4.16878	1.3798	-3.02129	0.00251704	0.0135439	98417	-4.16878	CNIH4
110094	39.2666	-4.17071	1.43986	-2.89661	0.00377222	0.0169285	110094	-4.17071	PHKA2
353172	41.3649	-4.1779	1.3461	-3.10371	0.00191112	0.0111686	353172	-4.1779	Gars
16391	45.2168	-4.17891	1.36023	-3.07222	0.00212475	0.0114343	16391	-4.17891	IRF9
50790	104.384	-4.18188	1.2758	-3.27784	0.00104605	0.00743652	50790	-4.18188	Acsl4
231866	25.6021	-4.18532	1.57278	-2.6611	0.00778848	0.0300483	231866	-4.18532	ZFP12
347740	36.8917	-4.18798	1.53645	-2.72575	0.00641558	0.0259996	347740	-4.18798	2900097C17Rik
54161	25.5554	-4.18946	1.55987	-2.68577	0.00723629	0.0282598	54161	-4.18946	CopG
13664	1028.69	-4.1987	1.44009	-2.91559	0.00355016	0.016373	13664	-4.1987	eIF1A
68089	200.548	-4.20292	1.44656	-2.90547	0.00366702	0.0178099	68089	-4.20292	ARPC4
68774	124.35	-4.20424	1.3187	-3.18818	0.0014317	0.00903413	68774	-4.20424	Ms4a6d
27399	31.4995	-4.20885	1.49574	-2.81389	0.00489453	0.0215108	27399	-4.20885	IP6K1
20448	70.8705	-4.2132	1.35561	-3.10797	0.00188376	0.0110986	20448	-4.2132	ST6GALNAC4
75956	424.748	-4.21512	1.39025	-3.03191	0.00243012	0.0126803	75956	-4.21512	SRRM2
619547	10.4255	-4.21554	1.72105	-2.4494	0.0143094	0.04792	619547	-4.21554	Gm10239
54170	302.007	-4.21886	1.18522	-3.55957	0.000371464	0.00355044	54170	-4.21886	RRAGC
28081	18.715	-4.21959	1.63528	-2.58035	0.00986998	0.0361864	28081	-4.21959	D11Wsu99e
216869	33.5967	-4.2222	1.50705	-2.80164	0.00508443	0.0221288	216869	-4.2222	arrb2
19791	1907.59	-4.2245	1.17214	-3.60411	0.000313228	0.0030598	19791	-4.2245	Rn18s
20104	55.4047	-4.22659	1.41218	-2.99296	0.00276284	0.0144074	20104	-4.22659	RPS6
15939	50.0424	-4.22712	1.40625	-3.00596	0.00264745	0.0139319	15939	-4.22712	IER5
104318	26.7199	-4.22774	1.55868	-2.71239	0.00667998	0.0273003	104318	-4.22774	CSNK1D
18245	395.933	-4.23539	1.33144	-3.18107	0.00146735	0.00874794	18245	-4.23539	oaz1
19188	12.6823	-4.23883	1.73092	-2.44889	0.0143297	0.0473241	19188	-4.23883	PSME2
106338	42.7008	-4.24843	1.59992	-2.65539	0.00792163	0.0300112	106338	-4.24843	NSUN3
211286	112.211	-4.24992	1.26228	-3.36687	0.000760277	0.00531884	211286	-4.24992	Cln5
52477	123.637	-4.25336	1.42607	-2.98258	0.00285829	0.0147637	52477	-4.25336	ANGEL2
13877	27.3438	-4.25716	1.56387	-2.72219	0.00648504	0.0266875	13877	-4.25716	ERH
20719	155.513	-4.25762	1.46139	-2.91341	0.003575	0.0169603	20719	-4.25762	Serpinb6a
76299	249.568	-4.25834	1.38251	-3.08015	0.00206894	0.011833	76299	-4.25834	ERP44
16155	22.2194	-4.26152	1.53	-2.7853	0.0053478	0.0219111	16155	-4.26152	Il10rb
19730	84.6794	-4.26194	1.26082	-3.38028	0.000724114	0.00566823	19730	-4.26194	RALGDS
100861882	48.7804	-4.26248	1.53969	-2.7684	0.00563317	0.0240087	100861882	-4.26248	LOC100861882
16828	182.816	-4.26303	1.18307	-3.60336	0.000314131	0.00276823	16828	-4.26303	LdhA
52653	27.622	-4.26583	1.5773	-2.70452	0.00684031	0.0278818	52653	-4.26583	NUDCD2
100862026	64.2641	-4.26718	1.35285	-3.15421	0.00160931	0.00925625	100862026	-4.26718	LOC100862026
100503440	64.5036	-4.26966	1.41354	-3.02054	0.00252321	0.0135565	100503440	-4.26966	Gm19693
100861809	30.2847	-4.27041	1.56177	-2.73433	0.00625069	0.0255063	100861809	-4.27041	LOC100861809
103963	35.1265	-4.27582	1.42124	-3.00851	0.00262535	0.013874	103963	-4.27582	RPN1
100503084	10.9537	-4.27648	1.72659	-2.47683	0.0132556	0.0449801	100503084	-4.27648	Gm19545
68193	77.6899	-4.27794	1.44989	-2.95053	0.00317226	0.0151101	68193	-4.27794	rpl24
72183	146.48	-4.27832	1.37037	-3.12201	0.00179618	0.0100446	72183	-4.27832	snx6
100862171	33.0125	-4.28248	1.44806	-2.95739	0.00310255	0.0149147	100862171	-4.28248	LOC100862171
16909	29.8941	-4.28588	1.55232	-2.76096	0.00576323	0.0243001	16909	-4.28588	LMO2
20194	29.8007	-4.28883	1.53995	-2.78505	0.00535198	0.0231441	20194	-4.28883	S100A10
58223	213.311	-4.29092	1.25999	-3.40552	0.000660372	0.00482677	58223	-4.29092	MMP19
23994	288.751	-4.29337	1.44483	-2.97154	0.00296311	0.014618	23994	-4.29337	Dazap2
100862054	78.5133	-4.29343	1.41394	-3.03651	0.00239336	0.0124688	100862054	-4.29343	LOC100862054
18826	512.62	-4.29425	1.27867	-3.35838	0.000784007	0.00545147	18826	-4.29425	LCP1
18521	221.631	-4.29472	1.37574	-3.12176	0.00179772	0.0104525	18521	-4.29472	PCBP2
64658	55.275	-4.29563	1.36994	-3.13563	0.00171486	0.0103593	64658	-4.29563	MRPS25
218989	100.823	-4.29616	1.34092	-3.20388	0.00135588	0.00824106	218989	-4.29616	6720456H20Rik
16852	87.9209	-4.29679	1.49683	-2.8706	0.00409696	0.0180346	16852	-4.29679	LGALS1
140742	239.905	-4.29726	1.44054	-2.98309	0.00285353	0.0143246	140742	-4.29726	sesn1
100503555	34.1143	-4.29803	1.58322	-2.71474	0.00663283	0.0260199	100503555	-4.29803	Gm19767
74202	70.2205	-4.29898	1.28469	-3.34631	0.000818948	0.00613952	74202	-4.29898	FBLIM1
11843	79.8783	-4.29955	1.60797	-2.67389	0.0074976	0.0296103	11843	-4.29955	ARF4
20918	261.237	-4.30068	1.42582	-3.01629	0.00255889	0.0131316	20918	-4.30068	Eif1
329165	211.312	-4.3053	1.11682	-3.85496	0.000115748	0.00143012	329165	-4.3053	ABI2
12916	90.8657	-4.30589	1.30792	-3.29216	0.000994207	0.00719164	12916	-4.30589	Crem
213742	252.797	-4.30645	1.51311	-2.8461	0.00442586	0.018862	213742	-4.30645	XIST
76737	57.1016	-4.30876	1.64357	-2.62158	0.00875222	0.0322723	76737	-4.30876	CRELD2
19156	129.8	-4.30988	1.17066	-3.68157	0.000231802	0.00222582	19156	-4.30988	PSAP
22187	37.9971	-4.3106	1.41959	-3.03652	0.00239326	0.0124688	22187	-4.3106	Ubb
226591	37.9505	-4.31347	1.40551	-3.06898	0.00214794	0.0121218	226591	-4.31347	TIPRL
230157	32.7453	-4.31378	1.70065	-2.53654	0.0111953	0.0393445	230157	-4.31378	TMEFF1
544973	183.223	-4.31524	1.14725	-3.76139	0.000168974	0.00181951	544973	-4.31524	h3f3a
170737	12.9572	-4.31628	1.74216	-2.47754	0.0132292	0.0444169	170737	-4.31628	znrf1
433638	19.4847	-4.31767	1.51157	-2.85641	0.00428463	0.020097	433638	-4.31767	I830077J02Rik
16646	110.529	-4.32193	1.46969	-2.94071	0.00327465	0.0154079	16646	-4.32193	KPNA1
20333	11.2531	-4.32221	1.71293	-2.52329	0.0116264	0.0404983	20333	-4.32221	SEC22B
252966	74.8599	-4.32604	1.6025	-2.69956	0.00694314	0.0275088	252966	-4.32604	cables2
109079	83.1443	-4.32831	1.53684	-2.81637	0.00485692	0.0217732	109079	-4.32831	sephs1
66073	37.411	-4.33289	1.55166	-2.79242	0.00523154	0.022762	66073	-4.33289	TXNDC12
20901	103.648	-4.3336	1.55153	-2.79311	0.00522039	0.0227414	20901	-4.3336	strap
110379	67.6685	-4.33645	1.45483	-2.98073	0.00287566	0.0148213	110379	-4.33645	sec13
66146	148.599	-4.33867	1.49347	-2.90509	0.00367147	0.0178099	66146	-4.33867	tmem57
224132	426.025	-4.33923	1.28667	-3.37244	0.000745054	0.00591682	224132	-4.33923	DIRC2
11491	188.953	-4.34024	1.16673	-3.72001	0.000199216	0.00203854	11491	-4.34024	Adam17
13244	119.679	-4.34302	1.59221	-2.72767	0.00637837	0.025908	13244	-4.34302	DEGS1
66156	67.4454	-4.34409	1.42208	-3.05474	0.00225258	0.0119349	66156	-4.34409	anapc11
68219	107.515	-4.34941	1.29733	-3.35259	0.00080059	0.00555551	68219	-4.34941	NUDT21
116733	276.62	-4.35177	1.5431	-2.82015	0.0048002	0.0211582	116733	-4.35177	vps4a
67788	23.1819	-4.3558	1.50308	-2.89793	0.00375639	0.0169285	67788	-4.3558	6330577E15Rik
66258	108.948	-4.35661	1.44546	-3.01399	0.00257838	0.0137488	66258	-4.35661	mrps17
73178	78.3473	-4.3568	1.38872	-3.13729	0.0017052	0.0103522	73178	-4.3568	WASL
67387	37.3804	-4.35955	1.42804	-3.05281	0.00226707	0.0125807	67387	-4.35955	UNC50
100505062	34.6482	-4.3598	1.47035	-2.96515	0.00302538	0.0147373	100505062	-4.3598	LOC100505062
433968	20.8305	-4.36212	1.59118	-2.74145	0.00611695	0.0251924	433968	-4.36212	NME2
72461	30.876	-4.36244	1.45977	-2.98845	0.00280399	0.0141146	72461	-4.36244	prcp
381650	108.078	-4.36348	1.23268	-3.53982	0.0004004	0.00371887	381650	-4.36348	Thap6
19330	23.3194	-4.36798	1.54564	-2.82601	0.00471324	0.0197762	19330	-4.36798	RAB18
100503981	49.0182	-4.37127	1.41604	-3.08696	0.00202215	0.0116028	100503981	-4.37127	Gm15484
71678	99.9262	-4.37905	1.25535	-3.48832	0.000486068	0.00423953	71678	-4.37905	0610010K06Rik
66868	462.01	-4.38066	1.22058	-3.58901	0.000331933	0.00322475	66868	-4.38066	MFSD1
215705	11.4098	-4.38236	1.78107	-2.46052	0.0138736	0.0466752	215705	-4.38236	Arrdc1
18538	308.576	-4.38414	1.29162	-3.3943	0.000688044	0.00556483	18538	-4.38414	pcnA
13996	50.8734	-4.3894	1.36012	-3.22721	0.00125004	0.00774891	13996	-4.3894	Etohd2
100042889	21.9452	-4.391	1.67792	-2.61693	0.00887237	0.0327382	100042889	-4.391	C920021L13Rik
72057	86.0516	-4.39161	1.48512	-2.95708	0.0031057	0.0149147	72057	-4.39161	Phf10
28193	311.127	-4.39178	1.10778	-3.96449	7.35542452687904e-05	0.00102916	28193	-4.39178	REEP3
14225	59.5103	-4.39252	1.38313	-3.17579	0.00149427	0.00954715	14225	-4.39252	FKBP1A
14972	211.289	-4.39521	1.48973	-2.95034	0.00317423	0.0151101	14972	-4.39521	H2-K1
105239	21.4885	-4.39712	1.65392	-2.6586	0.00784655	0.0305659	105239	-4.39712	RNF44
68279	294.377	-4.39787	1.28439	-3.4241	0.000616843	0.00514665	68279	-4.39787	Mcoln2
100861795	33.232	-4.40217	1.63318	-2.69547	0.007029	0.0277869	100861795	-4.40217	LOC100861795
20932	39.534	-4.4026	1.43414	-3.06984	0.00214172	0.0121125	20932	-4.4026	SURF4
225055	406.577	-4.40512	1.31604	-3.34726	0.000816138	0.00632701	225055	-4.40512	fbxo11
100861642	58.1902	-4.41529	1.53152	-2.88295	0.00393974	0.0181038	100861642	-4.41529	LOC100861642
76932	14.1939	-4.41632	1.76547	-2.5015	0.0123667	0.0421821	76932	-4.41632	ARFIP2
76709	215.881	-4.41732	1.44587	-3.05513	0.00224963	0.0125427	76709	-4.41732	arpc2
108954	58.6449	-4.42198	1.46126	-3.02614	0.00247701	0.0133931	108954	-4.42198	PPP1R15B
212679	11.6775	-4.42347	1.76381	-2.50791	0.0121447	0.0418515	212679	-4.42347	MARS2
67669	14.7453	-4.42709	1.81024	-2.44558	0.0144618	0.0476683	67669	-4.42709	l7Rn6
14199	74.3926	-4.42927	1.60562	-2.7586	0.00580499	0.0232771	14199	-4.42927	fhl1
54616	23.2047	-4.44219	1.76123	-2.52222	0.0116618	0.0406268	54616	-4.44219	extl3
22070	1170.1	-4.44566	1.50757	-2.94889	0.00318917	0.0156402	22070	-4.44566	TPT1
11973	163.485	-4.44598	1.61932	-2.74558	0.00604043	0.0249353	11973	-4.44598	ATP6V1E1
72655	12.637	-4.45956	1.77378	-2.51415	0.0119319	0.0412528	72655	-4.45956	2810026P18Rik
17330	24.8985	-4.46103	1.57582	-2.83092	0.0046414	0.0195251	17330	-4.46103	MINPP1
72065	50.299	-4.46421	1.43714	-3.10632	0.00189435	0.0108591	72065	-4.46421	rap2c
19821	60.2261	-4.46584	1.29593	-3.44605	0.000568848	0.0048027	19821	-4.46584	rnf2
100041965	394.601	-4.4661	1.41659	-3.15272	0.00161757	0.00973612	100041965	-4.4661	oaz1
269113	91.1058	-4.47019	1.40155	-3.18947	0.00142535	0.00920637	269113	-4.47019	NUP54
665330	23.5705	-4.47055	1.48809	-3.00422	0.0026626	0.0135824	665330	-4.47055	rpl11
12785	340.795	-4.47357	1.46953	-3.04421	0.00233291	0.0128655	12785	-4.47357	CNBP
12606	14.3235	-4.47468	1.7068	-2.62168	0.00874974	0.0328883	12606	-4.47468	CEBPA
17217	62.3829	-4.47469	1.47575	-3.03214	0.00242823	0.0126803	17217	-4.47469	MCM4
97165	23.6637	-4.47736	1.48511	-3.01484	0.00257112	0.0131549	97165	-4.47736	HMGB2
63959	146.154	-4.47895	1.54406	-2.90075	0.00372268	0.0168817	63959	-4.47895	Slc29a1
14688	412.719	-4.48244	1.44627	-3.0993	0.00193977	0.0112493	14688	-4.48244	GNB1
53869	100.015	-4.48452	1.32142	-3.39371	0.000689525	0.00497171	53869	-4.48452	Rab11a
100463512	120.674	-4.49263	1.18374	-3.79529	0.00014747	0.00168499	100463512	-4.49263	Gm20594
100504721	15.06	-4.49357	1.7646	-2.54651	0.0108805	0.0388525	100504721	-4.49357	Gm20372
14910	13.2798	-4.49361	1.78976	-2.51073	0.012048	0.0415992	14910	-4.49361	Gt(ROSA)26Sor
20867	41.7254	-4.49376	1.6619	-2.70399	0.00685125	0.0265568	20867	-4.49376	stip1
12626	12.7329	-4.49615	1.72131	-2.61205	0.00900024	0.0336318	12626	-4.49615	CETN3
20931	12.9021	-4.498	1.73829	-2.58759	0.00966486	0.0349354	20931	-4.498	SURF2
27398	37.8002	-4.49958	1.49211	-3.01559	0.00256481	0.0130958	27398	-4.49958	MRPL2
22722	35.148	-4.50053	1.56218	-2.88093	0.00396503	0.0189488	22722	-4.50053	ZFP64
69150	206.636	-4.50365	1.39755	-3.22254	0.00127059	0.00830734	69150	-4.50365	SNX4
103573	196.751	-4.50688	1.25185	-3.60018	0.000317994	0.00279508	103573	-4.50688	xpo1
12330	208.101	-4.50753	1.24438	-3.62232	0.000291968	0.00264081	12330	-4.50753	Canx
17246	102.882	-4.50805	1.368	-3.29534	0.000983017	0.006556	17246	-4.50805	mdm2
70396	48.4049	-4.5111	1.61276	-2.79712	0.00515601	0.0226839	70396	-4.5111	Asnsd1
20638	83.6738	-4.5111	1.54258	-2.92438	0.00345141	0.0169277	20638	-4.5111	SNRPB
100503394	942.431	-4.51492	1.14345	-3.94851	7.86400855804188e-05	0.00107667	100503394	-4.51492	Gm17494
225929	90.41	-4.51494	1.42344	-3.17185	0.00151472	0.0093763	225929	-4.51494	PATL1
22195	71.1732	-4.51571	1.26837	-3.56024	0.000370514	0.00350696	22195	-4.51571	ube2l3
12345	210.62	-4.51992	1.46102	-3.09368	0.00197694	0.0113987	12345	-4.51992	CAPZB
51792	85.7746	-4.52481	1.40254	-3.22616	0.00125465	0.00826953	51792	-4.52481	PPP2R1A
20220	715.03	-4.52641	1.35509	-3.34029	0.000836899	0.00579574	20220	-4.52641	SAP18
20481	122.882	-4.52794	1.22832	-3.6863	0.000227539	0.00240113	20481	-4.52794	ski
105245	133.393	-4.52833	1.46609	-3.08871	0.00201026	0.0109558	105245	-4.52833	TXNDC5
57423	13.5785	-4.52934	1.77918	-2.54575	0.0109045	0.0383984	57423	-4.52934	ATP5J2
14852	223.362	-4.52997	1.36179	-3.32647	0.000879525	0.0065682	14852	-4.52997	GSPT1
12177	129.366	-4.53589	1.34385	-3.37529	0.000737377	0.00521181	12177	-4.53589	BNIP3L
11957	38.3166	-4.53909	1.46732	-3.09346	0.00197835	0.0110827	11957	-4.53909	Atp5j
212898	56.6411	-4.53918	1.36237	-3.33183	0.00086277	0.0059389	212898	-4.53918	dse
69582	24.189	-4.53968	1.56829	-2.89468	0.00379548	0.0183113	69582	-4.53968	Plekhm2
17312	13.2902	-4.54503	1.7346	-2.62021	0.00878744	0.0329938	17312	-4.54503	CLEC10A
20310	66.1473	-4.54683	1.41207	-3.21998	0.00128199	0.0084812	20310	-4.54683	CXCL2
67568	45.4799	-4.54735	1.42626	-3.1883	0.00143111	0.00922678	67568	-4.54735	Mrfap1
68713	13.1904	-4.55283	1.70202	-2.67496	0.00747383	0.0295505	68713	-4.55283	Ifitm1
73341	198.945	-4.55309	1.32754	-3.42971	0.000604224	0.00499329	73341	-4.55309	ARHGEF6
19027	68.3993	-4.55335	1.41022	-3.22882	0.00124301	0.00773326	19027	-4.55335	Sypl
12445	60.5502	-4.55371	1.66188	-2.7401	0.006142	0.0243883	12445	-4.55371	CCND3
234023	64.1984	-4.55603	1.40427	-3.24442	0.0011769	0.00740259	234023	-4.55603	arglu1
72425	33.0296	-4.55743	1.43247	-3.18152	0.00146506	0.00938627	72425	-4.55743	2410042D21Rik
19042	54.5986	-4.55839	1.44585	-3.15274	0.00161745	0.00928744	19042	-4.55839	PPM1A
239217	159.633	-4.56016	1.41055	-3.23289	0.00122543	0.00765171	239217	-4.56016	kctd12
70186	31.2878	-4.56041	1.71756	-2.65517	0.00792679	0.0300112	70186	-4.56041	Fam162a
227541	107.273	-4.56127	1.31544	-3.46749	0.000525335	0.00451051	227541	-4.56127	Camk1d
18148	73.2602	-4.56176	1.26242	-3.6135	0.000302093	0.0026898	18148	-4.56176	Npm1
100503192	13.7047	-4.56183	1.73497	-2.62934	0.00855515	0.0319669	100503192	-4.56183	Gm19587
11886	119.018	-4.56303	1.60127	-2.84964	0.00437683	0.0197046	11886	-4.56303	ASAH1
100503027	44.8512	-4.56327	1.57223	-2.90242	0.00370295	0.0173411	100503027	-4.56327	Gm19515
21766	24.6023	-4.56508	1.54822	-2.9486	0.00319221	0.0159431	21766	-4.56508	tex261
21376	13.7947	-4.56628	1.78479	-2.55844	0.0105143	0.0379801	21376	-4.56628	TBRG1
78514	474.598	-4.56674	1.49702	-3.05055	0.00228421	0.0120466	78514	-4.56674	arhgap10
21982	13.8498	-4.57453	1.73577	-2.63545	0.00840253	0.0316012	21982	-4.57453	TMEM165
100862165	23.6479	-4.57654	1.62592	-2.81473	0.00488176	0.0218019	100862165	-4.57654	LOC100862165
66367	110.568	-4.57664	1.24075	-3.6886	0.000225491	0.00218975	66367	-4.57664	2310022A10Rik
26444	23.2126	-4.57672	1.58186	-2.89326	0.00381266	0.0183692	26444	-4.57672	PSMA7
234875	122.356	-4.57836	1.54088	-2.97126	0.00296583	0.0147163	234875	-4.57836	Ttc13
100503203	42.3146	-4.57974	1.44356	-3.17254	0.00151114	0.00890517	100503203	-4.57974	Gm19592
67844	381.235	-4.58121	1.44091	-3.17938	0.00147588	0.00876833	67844	-4.58121	RAB32
14958	52.9659	-4.58141	1.42238	-3.22094	0.0012777	0.00832037	14958	-4.58141	H1f0
66921	13.7323	-4.5816	1.71356	-2.67373	0.00750132	0.0290707	66921	-4.5816	PRPF38B
384864	14.127	-4.58373	1.80545	-2.53883	0.0111225	0.0393781	384864	-4.58373	Gm1943
56207	127.701	-4.59004	1.39754	-3.28438	0.00102207	0.00721963	56207	-4.59004	UCHL5
59046	55.7778	-4.59082	1.57327	-2.91802	0.00352262	0.0167716	59046	-4.59082	ARPP19
56486	26.3446	-4.59239	1.47935	-3.10433	0.00190709	0.0104936	56486	-4.59239	GABARAP
15936	13.6679	-4.59247	1.71456	-2.6785	0.00739518	0.0294091	15936	-4.59247	ier2
66390	26.5943	-4.59397	1.64003	-2.80115	0.00509215	0.0224974	66390	-4.59397	slmo2
320184	374.497	-4.59546	1.15549	-3.97708	6.97663838239701e-05	0.0010637	320184	-4.59546	lrrc58
67186	105.318	-4.59555	1.24225	-3.69936	0.000216143	0.00214765	67186	-4.59555	Rplp2
67705	14.103	-4.60145	1.73297	-2.65524	0.00792513	0.0303483	67705	-4.60145	1810058I24Rik
13036	833.888	-4.60151	1.12438	-4.09249	4.26764954520838e-05	0.000677292	13036	-4.60151	CTSH
56351	120.383	-4.60215	1.27031	-3.62286	0.00029136	0.00264081	56351	-4.60215	Ptges3
12267	238.348	-4.60429	1.29602	-3.55263	0.000381402	0.00360653	12267	-4.60429	C3AR1
100861669	29.0236	-4.60443	1.47692	-3.11758	0.00182342	0.0101637	100861669	-4.60443	LOC100861669
170791	262.142	-4.60575	1.52203	-3.02605	0.00247769	0.0133931	170791	-4.60575	Rbm39
12047	89.1504	-4.60611	1.28287	-3.59048	0.000330072	0.00288645	12047	-4.60611	Bcl2a1d
68859	95.6168	-4.60857	1.44341	-3.19283	0.00140887	0.0091165	68859	-4.60857	1190007F08Rik
269704	76.8817	-4.60889	1.37157	-3.36031	0.000778543	0.00589896	269704	-4.60889	Zfp664
77862	16.8697	-4.6126	1.72971	-2.66669	0.00766032	0.0301142	77862	-4.6126	THYN1
20375	14.4189	-4.61282	1.75166	-2.6334	0.0084535	0.0317208	20375	-4.61282	Sfpi1
11911	165.203	-4.61416	1.49227	-3.09203	0.0019879	0.0110827	11911	-4.61416	ATF4
14282	31.5278	-4.61422	1.56456	-2.94921	0.00318587	0.0156402	14282	-4.61422	fosB
381438	240.671	-4.61511	1.24051	-3.72032	0.000198969	0.00213802	381438	-4.61511	rps23
71148	411.914	-4.62018	1.1982	-3.85593	0.00011529	0.00143012	71148	-4.62018	MIER1
14693	46.066	-4.62528	1.41128	-3.27736	0.00104782	0.00732855	14693	-4.62528	gnb2
17087	14.1451	-4.62571	1.70811	-2.70808	0.00676736	0.0269642	17087	-4.62571	LY96
66306	94.9526	-4.62585	1.43006	-3.23473	0.00121757	0.00812381	66306	-4.62585	FAM53C
329777	14.0297	-4.62973	1.70917	-2.70876	0.00675356	0.0269642	329777	-4.62973	PIGK
18479	225.074	-4.63207	1.27232	-3.64065	0.000271946	0.00253324	18479	-4.63207	Pak1
66048	154.545	-4.63228	1.36624	-3.39053	0.000697582	0.00500274	66048	-4.63228	Tmem93
30795	26.7746	-4.63778	1.50283	-3.08604	0.00202843	0.0110372	30795	-4.63778	FKBP3
100041478	743.437	-4.63839	1.23693	-3.74993	0.000176881	0.00201372	100041478	-4.63839	Rpl23a
12506	77.7363	-4.65151	1.21965	-3.8138	0.000136844	0.00157548	12506	-4.65151	Cd48
68015	78.3711	-4.65288	1.29489	-3.59327	0.000326551	0.00324162	68015	-4.65288	Trap1
56697	366.209	-4.65617	1.22139	-3.81218	0.000137748	0.00158555	56697	-4.65617	AKAP10
17474	35.2193	-4.65825	1.42446	-3.27019	0.00107476	0.00744357	17474	-4.65825	CLEC4D
27058	13.6838	-4.66234	1.71595	-2.71706	0.00658651	0.0264805	27058	-4.66234	srp9
51788	65.1868	-4.66583	1.52775	-3.05406	0.00225765	0.0125677	51788	-4.66583	H2AFZ
77407	24.8682	-4.66833	1.58395	-2.94728	0.00320586	0.0159887	77407	-4.66833	RAB35
56347	367.973	-4.67599	1.32698	-3.5238	0.000425408	0.00341733	56347	-4.67599	EIF3C
22022	14.5477	-4.67614	1.70997	-2.73463	0.00624507	0.0255063	22022	-4.67614	TPST2
14451	15.5925	-4.67753	1.85627	-2.51986	0.0117402	0.0407756	14451	-4.67753	GAS1
66870	120.195	-4.68184	1.58144	-2.9605	0.00307139	0.0154704	66870	-4.68184	serbp1
71817	205.885	-4.6856	1.43594	-3.26308	0.00110209	0.00755902	71817	-4.6856	Tmem50a
13733	303.153	-4.68811	1.32932	-3.52669	0.00042079	0.00387031	13733	-4.68811	EMR1
67096	14.2585	-4.69073	1.75053	-2.6796	0.00737102	0.0287227	67096	-4.69073	MMACHC
381668	26.457	-4.69272	1.57803	-2.97378	0.00294159	0.0150178	381668	-4.69272	FBRSL1
66711	26.4631	-4.705	1.55932	-3.01733	0.0025501	0.013639	66711	-4.705	SBDS
22190	26.9031	-4.7055	1.51838	-3.09904	0.00194151	0.0112493	22190	-4.7055	UBC
100042625	26.8267	-4.70686	1.68483	-2.79367	0.00521135	0.0227299	100042625	-4.70686	GSTP1
100678	39.796	-4.7096	1.46941	-3.20509	0.00135019	0.00886362	100678	-4.7096	PSPH
66191	16.8155	-4.71519	1.73502	-2.71766	0.00657455	0.0258535	66191	-4.71519	Ier3ip1
17937	15.3634	-4.72165	1.75544	-2.68973	0.00715096	0.0288089	17937	-4.72165	NAB2
66310	89.8697	-4.72219	1.61009	-2.93287	0.00335844	0.0157566	66310	-4.72219	dpy30
67628	65.673	-4.72458	1.40326	-3.36686	0.000760306	0.0058356	67628	-4.72458	anp32b
79555	151.011	-4.72511	1.17067	-4.03625	5.43118140261844e-05	0.000809482	79555	-4.72511	BC005537
22670	33.0681	-4.73653	1.69815	-2.78922	0.00528347	0.0217209	22670	-4.73653	TRIM26
67887	224.66	-4.73693	1.64941	-2.8719	0.00408016	0.0185748	67887	-4.73693	TMEM66
54411	31.5144	-4.73818	1.52758	-3.10177	0.0019237	0.0109638	54411	-4.73818	ATP6AP1
108660	80.4702	-4.74358	1.6108	-2.94487	0.00323096	0.0157295	108660	-4.74358	Rnf187
100039532	34.4688	-4.74399	1.55243	-3.05585	0.00224422	0.0119274	100039532	-4.74399	RpL35A
57259	46.1959	-4.7441	1.47596	-3.21425	0.00130784	0.00848275	57259	-4.7441	Tob2
70093	52.1314	-4.75043	1.40041	-3.39216	0.00069344	0.00556949	70093	-4.75043	Ube2q1
20239	135.379	-4.7518	1.24294	-3.82304	0.000131819	0.00154797	20239	-4.7518	ATXN2
107373	132.336	-4.76519	1.30377	-3.65493	0.000257248	0.00266893	107373	-4.76519	FAM111A
66593	15.7189	-4.7653	1.72378	-2.76444	0.00570198	0.0242147	66593	-4.7653	Diablo
52120	125.232	-4.76795	1.23124	-3.87248	0.000107733	0.00131896	52120	-4.76795	HGSNAT
100609	40.1992	-4.7683	1.61992	-2.94355	0.00324476	0.01616	100609	-4.7683	Nsun5
667035	221.742	-4.77501	1.26502	-3.77466	0.000160226	0.00179231	667035	-4.77501	RPS27A
100038852	968.131	-4.77676	1.35622	-3.52211	0.000428128	0.00341733	100038852	-4.77676	TPT1P
22177	100.312	-4.77966	1.61551	-2.9586	0.00309036	0.0152209	22177	-4.77966	TYROBP
109299	55.9064	-4.78201	1.47047	-3.25203	0.00114586	0.00779886	109299	-4.78201	C330006A16Rik
100040220	255.164	-4.78223	1.3161	-3.63363	0.000279458	0.00255815	100040220	-4.78223	Gm9892
217869	196.121	-4.78589	1.36326	-3.51063	0.000447054	0.0035311	217869	-4.78589	EIF5
16476	16.009	-4.79405	1.6992	-2.82136	0.00478208	0.0214921	16476	-4.79405	Jun
66671	118.106	-4.7966	1.65088	-2.90549	0.00366681	0.017276	66671	-4.7966	CCNH
59013	52.4138	-4.79846	1.52049	-3.15586	0.00160026	0.00921967	59013	-4.79846	Hnrnph1
65107	20.7509	-4.79981	1.80972	-2.65225	0.0079958	0.0309695	65107	-4.79981	LRP10
100862039	83.6707	-4.80064	1.46023	-3.28759	0.0010105	0.00668318	100862039	-4.80064	LOC100862039
21426	31.8709	-4.80094	1.68422	-2.85055	0.00436435	0.0203097	21426	-4.80094	Tcfec
75710	97.1803	-4.80332	1.40608	-3.41611	0.000635228	0.00525063	75710	-4.80332	Rbm12
68002	27.3427	-4.80533	1.56702	-3.06655	0.00216544	0.0121792	68002	-4.80533	1110058L19Rik
109359	103.438	-4.80942	1.35048	-3.56128	0.000369056	0.00313927	109359	-4.80942	Fam175b
78294	179.678	-4.80973	1.22161	-3.93721	8.24341309283789e-05	0.00110817	78294	-4.80973	Rps27a
21929	266.353	-4.80979	1.28519	-3.74248	0.000182213	0.00191017	21929	-4.80979	TNFAIP3
20826	46.0521	-4.81103	1.45861	-3.29836	0.000972501	0.00707262	20826	-4.81103	NHP2L1
100504553	172.226	-4.8141	1.58661	-3.0342	0.00241172	0.0131501	100504553	-4.8141	Gm20285
67166	162.88	-4.81658	1.40347	-3.43191	0.000599357	0.0050244	67166	-4.81658	Arl8b
20893	253.624	-4.82308	1.36253	-3.53979	0.000400449	0.00371887	20893	-4.82308	bhlhe40
100862309	16.1061	-4.8239	1.69066	-2.85326	0.0043273	0.0202169	100862309	-4.8239	LOC100862309
67026	16.3365	-4.82478	1.69337	-2.84921	0.00438276	0.0203154	67026	-4.82478	THAP4
58244	1454.81	-4.83288	1.42812	-3.3841	0.000714131	0.00562735	58244	-4.83288	STX6
17463	35.0291	-4.83562	1.51189	-3.1984	0.00138191	0.00836585	17463	-4.83562	psmd7
27643	32.8539	-4.83648	1.5387	-3.14321	0.00167104	0.0100017	27643	-4.83648	Ubl4
74091	104.788	-4.83876	1.4173	-3.41407	0.000640002	0.00527778	74091	-4.83876	NPL
100502987	65.9388	-4.83915	1.45275	-3.33104	0.000865223	0.00594385	100502987	-4.83915	Gm17066
20439	28.1498	-4.83983	1.5753	-3.07231	0.00212406	0.0120318	20439	-4.83983	Siah2
100502628	163.446	-4.84248	1.38828	-3.48812	0.000486435	0.00423953	100502628	-4.84248	Gm19295
241062	82.88	-4.84361	1.43958	-3.3646	0.000766538	0.00585535	241062	-4.84361	PGAP1
18141	142.734	-4.84387	1.40564	-3.44603	0.000568896	0.00472532	18141	-4.84387	NUP50
72611	113.234	-4.84397	1.22444	-3.95608	7.6191221389204e-05	0.00106368	72611	-4.84397	Zfp655
19367	316.507	-4.84454	1.5233	-3.18028	0.00147131	0.00914236	19367	-4.84454	Rad9
18103	16.9121	-4.84478	1.75775	-2.75625	0.00584688	0.0245927	18103	-4.84478	NME2
50918	31.7597	-4.84574	1.48273	-3.26812	0.00108265	0.00696311	50918	-4.84574	Myadm
107686	69.1736	-4.84754	1.40205	-3.45746	0.000545284	0.00415596	107686	-4.84754	snrpd2
57376	19.1645	-4.84943	1.71258	-2.83165	0.00463083	0.0205628	57376	-4.84943	Smarce1
66108	401.523	-4.85082	1.50317	-3.22707	0.00125067	0.00832059	66108	-4.85082	NDUFA9
19982	35.8307	-4.85534	1.56553	-3.1014	0.00192607	0.0109638	19982	-4.85534	RPL36A
66411	20.8229	-4.85798	1.75752	-2.76411	0.00570785	0.024186	66411	-4.85798	TBCB
65102	16.8117	-4.85927	1.71608	-2.83161	0.00463144	0.0210823	65102	-4.85927	Nif3l1
20768	16.9936	-4.85932	1.74696	-2.78158	0.00540953	0.0233256	20768	-4.85932	SEPHS2
69556	18.71	-4.86258	1.91545	-2.5386	0.0111296	0.0393781	69556	-4.86258	BOD1
14700	28.7483	-4.87112	1.48838	-3.27277	0.00106499	0.00741935	14700	-4.87112	GNG10
18753	72.483	-4.87742	1.43374	-3.40187	0.000669262	0.00487097	18753	-4.87742	PRKCD
72349	92.029	-4.87887	1.30867	-3.7281	0.000192926	0.00200409	72349	-4.87887	DUSP3
66489	30.0514	-4.87961	1.48088	-3.29508	0.00098394	0.00703438	66489	-4.87961	rpl35
100042311	20.7303	-4.88541	1.72298	-2.83544	0.00457623	0.0203732	100042311	-4.88541	gng5
68090	84.6501	-4.88654	1.5311	-3.19153	0.0014152	0.00899977	68090	-4.88654	YIF1A
56382	37.8125	-4.88712	1.61869	-3.01918	0.00253458	0.0130714	56382	-4.88712	Rab9
100862007	95.0922	-4.90007	1.43839	-3.40665	0.000657663	0.00536109	100862007	-4.90007	LOC100862007
17524	51.2362	-4.90053	1.45172	-3.37567	0.000736355	0.0058764	17524	-4.90053	MPP1
106878	19.1018	-4.90083	1.70763	-2.86996	0.00410523	0.0180346	106878	-4.90083	2010002N04Rik
67707	29.3202	-4.90104	1.48306	-3.30468	0.000950851	0.00683918	67707	-4.90104	Mrpl24
15510	99.282	-4.90344	1.38603	-3.53776	0.00040354	0.00373617	15510	-4.90344	HSPD1
59288	17.1874	-4.90433	1.69505	-2.89333	0.00381185	0.0176343	59288	-4.90433	Dctn5
14132	17.1653	-4.90463	1.6909	-2.90059	0.00372456	0.0173948	14132	-4.90463	FCGRT
73172	16.3853	-4.90624	1.70341	-2.88026	0.00397351	0.0189638	73172	-4.90624	DEM1
67050	35.2241	-4.90713	1.52933	-3.20868	0.00133348	0.00854687	67050	-4.90713	NKAP
19167	88.842	-4.90991	1.38113	-3.55501	0.000377963	0.00319916	19167	-4.90991	Psma3
59043	96.4622	-4.91299	1.45108	-3.38575	0.000709853	0.00562163	59043	-4.91299	Wsb2
217664	33.4614	-4.91452	1.48628	-3.30659	0.00094439	0.00636025	217664	-4.91452	mgat2
233895	19.6568	-4.91967	1.67081	-2.94449	0.00323493	0.0157295	233895	-4.91967	PRR14
56878	235.934	-4.92697	1.24113	-3.96975	7.1949134983352e-05	0.00101359	56878	-4.92697	RBMS1
26554	191.136	-4.93411	1.40014	-3.52401	0.000425061	0.00387472	26554	-4.93411	cul3
621697	82.4115	-4.93807	1.29748	-3.8059	0.000141289	0.0016091	621697	-4.93807	rpl32
98878	187.696	-4.9408	1.29097	-3.82719	0.000129616	0.00154515	98878	-4.9408	Ehd4
239555	100.038	-4.94532	1.31875	-3.75	0.000176832	0.00201372	239555	-4.94532	SMCR7L
11772	86.7089	-4.95065	1.32856	-3.72633	0.000194288	0.0020094	11772	-4.95065	Ap2a2
230936	50.2898	-4.95088	1.56977	-3.15388	0.00161113	0.0100229	230936	-4.95088	phf13
106326	96.7495	-4.95209	1.27642	-3.87968	0.000104596	0.00140882	106326	-4.95209	OSBPL11
216136	21.2281	-4.9523	1.747	-2.83475	0.00458612	0.0203907	216136	-4.9523	ILVBL
18746	45.4131	-4.95754	1.53883	-3.22163	0.00127463	0.00785866	18746	-4.95754	PKM2
100503279	33.9114	-4.9593	1.50142	-3.30307	0.000956336	0.0064155	100503279	-4.9593	LOC100503279
12505	398.527	-4.96199	1.22398	-4.05397	5.03547146559558e-05	0.000803141	12505	-4.96199	CD44
19933	321.134	-4.9652	1.18498	-4.19012	2.7880865849526e-05	0.000543217	19933	-4.9652	rpl21
65114	221.007	-4.9686	1.29933	-3.82397	0.000131321	0.00153118	65114	-4.9686	Vps35
193740	37.1732	-4.97427	1.50819	-3.29818	0.000973137	0.00707262	193740	-4.97427	Hspa1l
21351	141.45	-4.98633	1.37943	-3.61479	0.000300595	0.00268361	21351	-4.98633	taldo1
22146	36.7348	-4.98857	1.53491	-3.25007	0.00115376	0.0079254	22146	-4.98857	TUBA1C
71446	20.3299	-4.98984	1.69668	-2.94093	0.00327224	0.0154079	71446	-4.98984	Wrb
56420	85.6745	-4.99067	1.56055	-3.19802	0.00138373	0.00836585	56420	-4.99067	PPP4C
14312	54.5373	-4.99413	1.43788	-3.47326	0.000514185	0.00439657	14312	-4.99413	BRD2
13030	962.194	-4.99495	1.30729	-3.82084	0.000132998	0.00154548	13030	-4.99495	CTSB
69276	63.3437	-4.99635	1.41004	-3.54342	0.000394975	0.00369547	69276	-4.99635	SEC62
22166	104.658	-5.00315	1.52548	-3.27972	0.00103909	0.00728183	22166	-5.00315	Txn1
108909	144.791	-5.00392	1.45095	-3.44872	0.000563245	0.00476675	108909	-5.00392	aidA
70223	102.842	-5.00548	1.32077	-3.78982	0.000150758	0.00181802	70223	-5.00548	Nars
53332	37.5017	-5.0139	1.53833	-3.25932	0.00111681	0.00776993	53332	-5.0139	MTMR1
21937	90.91	-5.01478	1.52896	-3.27987	0.00103857	0.00728183	21937	-5.01478	TNFRSF1A
72289	229.199	-5.02145	1.21672	-4.12703	3.67478244937386e-05	0.000703829	72289	-5.02145	MALAT1
51796	329.913	-5.02403	1.2093	-4.15449	3.26012907851825e-05	0.000608443	51796	-5.02403	SRRM1
15568	53.0784	-5.02701	1.4265	-3.52402	0.00042505	0.00341733	15568	-5.02701	ELAVL1
68119	104.679	-5.02826	1.4036	-3.58241	0.000340439	0.00293961	68119	-5.02826	Cmtm3
229906	118.541	-5.03294	1.35148	-3.72402	0.000196073	0.0021133	229906	-5.03294	Gtf2b
13537	120.34	-5.03355	1.51588	-3.32055	0.000898401	0.00656852	13537	-5.03355	dusp2
99152	109.082	-5.03584	1.6183	-3.1118	0.00185947	0.0110078	99152	-5.03584	ANAPC2
14156	58.4666	-5.04084	1.55706	-3.23741	0.00120621	0.00811222	14156	-5.04084	FEN1
69226	22.5067	-5.04324	1.70444	-2.95889	0.0030875	0.0149147	69226	-5.04324	SNX24
68449	23.6576	-5.04347	1.7362	-2.90488	0.00367392	0.017276	68449	-5.04347	TBC1D10B
20024	415.979	-5.04762	1.55826	-3.23927	0.00119835	0.00811222	20024	-5.04762	sub1
50912	19.5983	-5.04825	1.70832	-2.9551	0.00312567	0.0156548	50912	-5.04825	EXOSC10
15901	22.0375	-5.04946	1.87969	-2.68633	0.00722421	0.0282437	15901	-5.04946	id1
[truncated: 663 more rows]
[truncated: 1 more columns]
