# Supplementary material for: Placental chemokine compartmentalisation: A novel mammalian molecular control mechanism
Source: PLoS Biol. 2019 May 29;17(5):e3000287. doi: 10.1371/journal.pbio.3000287 (PMC6557524; doi:10.1371/journal.pbio.3000287)
Supplement: S2 Data — (XLSX) [file pbio.3000287.s007.xlsx]

## Sheet: Figure1Aii)
Figure legend 1Aii)	WTF480lo	WTF480med	D6KOF480lo	D6KOF480med	Experiment 1_17/08/2015		Repeated.Experiment 2_6/09/2015 (B6 Charles River)
Quantitation of the % of F4/80lo and F4/80mid cells in WT and ACKR2-/- (KO) E15.5 embryonic skin.	45.7	50.5	53	44	Used for the paper
	45.8	50	62.1	35.5
	51.2	45.5	72.5	22.8
	50.3	46.4	67.5	28.9
	53	43.1	52.6	44.5
Mean	49.2	47.1	61.54	35.14
STD Deviation	3.2962	3.1233	8.78652	9.4532
SEM	1.4171	1.3953	3.93	4.2275
	% of cell types in the whole Monocyte-R2 gate

## Sheet: Figure1Di)
Figure legend 1Di)	WT_Monocytes	ACKR2KO_Monocytes	WT_YS	ACKR2KO_YS	Expt 3 Sep 2015		WT_Monocytes	ACKR2KO_Monocytes	WT_YS	ACKR2KO_YS	Expt 2 Aug 2015		WT_Monocytes	ACKR2KO_Monocytes	WT_YS	ACKR2KO_YS	Expt 4 Nov 2015		WT_Monocytes	ACKR2KO_Monocytes	WT_YS	ACKR2KO-YS	Expt 1 3/08/2015
Quantitative assessment of multiple flow cytometric analyses showing numbers of i) monocyte and yolk sac derived and ii) intermediate cells in E14.5 WT and ACKR2-/- (KO) skin	393	300	1619	1567	Used for the paper		1616	753	2738	1252			1064	950	1413	615			2.03	0.85	1.71	1.1	Only one D6KO embryo
	289	272	1051	912			1633	858	2358	1266			649	619	969	544			1.97		1.996		x6 WT emrbyos
	384	302	1602	813			897	891	1504	1309			982	1083	819	828			1.698		2.5
	531	376	1230	1242			948	832	1385	1298			972	842	1316	708			1.645		2.42
	657	233	1304	813			856	421	1305	929			805		1002				1.168		1.3
	667		1023			Mean	1190	751	1858	1210.8			786		1238				1.82		1.466
Mean	486.833	296.6	1304.83	1069.4		STD Deviation	398.024	191.386	647.93	159.219		Mean	876.333	873.5	1126.17	673.75		Mean	1.72183		1.89867
STD Deviation	156.131	52.429	259.411	329.262		SEM	178.002	85.59	289.763	71.205		STD Deviation	155.219	196.218	250.139	122.818		STD Deviation	0.309643		0.494785
SEM	63.74	23.4474	109.5	147.253								SEM	63.368	98.109	102.119	61.405		SEM	0.1264		0.202
	Y-axis: No.Live cells /105cells																		Y-axis: % live cells

## Sheet: Figure1Dii)
Figure legend 1Dii)	WT_Intermediate	D6KO_Intermediate	Expt 4 04/11/2015		WT_Intermediate	D6KO_Intermediate	Expt 3 6/09/2015		WT_Intermediate	D6KO_Intermediate	Expt 2 Aug 2015
Quantitative assessment of multiple flow cytometric analyses showing numbers of i) monocyte and yolk sac derived and ii) intermediate cells in E14.5 WT and ACKR2-/- (KO) skin	235	107	Used for the paper		274	218			934	354
	182	90			180	175			955	287
	171	109			234	159			469	359
	237	114			244	261			518	423
	155				362	123			377	212
	229				251			Mean	650.6	327
Mean	201.5	105		Mean	257.5	187.2		STD Deviation	273.127	80.3026
STD Deviation	36.3634	10.4243		STD Deviation	59.9592	53.5276		SEM	122.143	35.9123
SEM	14.8453	5.212		SEM	24.478	23.938

## Sheet: Figure2B
Figure2B legend
Principal component analysis showing the lack of transcriptional relatedness of the monocyte and intermediate populations
R_Outputs from DESeq2
> dataPCAvsdWTR2vsWTR4 <- plotPCA(vsdWTR2vsWTR4_50, ntop=5000, intgroup="Types", returnData=TRUE)
# Instead of using the default with ntop at 500 top genes, here used ntop at 5000 genes as an input for the 2D PCA-plot as a biological QA.
> head(dataPCAvsdWTR2vsWTR4)
PC1 PC2 group Types name
WT2R2 -130.2476 119.464145 R2 R2 WT2R2
WT4R2 -125.3750 -122.946912 R2 R2 WT4R2
WT6R2 -108.2650 1.116474 R2 R2 WT6R2
WT2R4 124.4782 2.332181 R4 R4 WT2R4
WT4R4 114.5932 2.762101 R4 R4 WT4R4
WT6R4 124.8162 -2.727988 R4 R4 WT6R4
> p <- ggplot(dataPCAvsdWTR2vsWTR4, aes(PC1, PC2, colour=types))+geom_point(aes(colour=factor(name)),size=7.0)+xlab("PC1")+ylab("PC2")+theme(axis.title = element_text(size=26))+theme(axis.ticks = element_line(size=21))+theme(axis.text = element_text(size=25))+theme(legend.text = element_text(size =22))+theme(legend.title = element_text(size=22))

## Sheet: Figure2D
Figure 2D legend
Venn diagram showing limited overlap in the genes identified as being differentially expressed between monocyte and intermediate cells in the current study (blue circle) and those identified as being differentially in a previous study (red circle)(15)expressed between yolk sac and bulk monocytic cells
Index	A: GeneSymbolsArray p < 0.05 Limma (Schulz, et al. 2012)	B: Gene List_RNAseq-R2 (monocytes) vs R4 (intermediate) FDR < 0.05 (current study)	overlapped GeneSymbols between A & B
0	dab2	f12	antxrl
1	s100a4	cyp1b1	ly86
2	cd74	nan	magi2
3	s100a8	kcna6	spcs1
4	gcnt2	caly	c1qc
5	h2-aa	uts2	prps2
6	rab27a	4930581f22rik ncrna	prkcb
7	ntpcr	st6galnac1	rplp1
8	svil	nan	vamp3
9	isca1	gm8094	smarce1
10	ube2c	spata2l	ccdc15
11	ndufc1	tfr2	npl
12	wdr33	acnat1	eif5
13	s100a6	1700065j18rik ncrna	bcl10
14	ccr2	hrh1	gcc1
15	adam33	ighv1-43	ap2a2
16	gda	nr2f1	cmtm7
17	cd81	cacna1h	gltp
18	pilra	nlrp9c	sft2d2
19	arhgap26	prr27	ctsb
20	chr5:53931541-53945241_r	zfp949	manf
21	ndufs8	serpinb5	slc24a1
22	napsa	4930525d18rik ncrna	arl8a
23	tmem154	olfr986	prr14
24	arhgef37	tepp	c1qa
25	tc1608064	gm7942	kynu
26	d2ertd750e	gm595	ctsl
27	cd163	stmnd1	smtn
28	scel	gdf10	arpc3
29	lilra6	mmp10	fpr3
30	lair1	trim42	apobec1
31	itsn1	zfp941	tmem50b
32	vmn1r104	cux2	wdr63
33	a_55_p2170599	9330188p03rik ncrna	wasf1
34	nceh1	1700045h11rik	sesn1
35	cdc42bpg	trav6n-6	nudt1
36	pilrb1	urah	paics
37	d830030k20rik	krt4	ntan1
38	egln3	gm12800	klhl28
39	chr13:112717680-112733330_f	rgn	plagl2
40	cx3cr1	ighv1-83	nrap
41	fam129a	tnfsf11	hlcs
42	mpeg1	cyp2j11	btbd9
43	serpinb10-ps	klc2	etv6
44	rab3gap1	zar1l	maf
45	nuak1	myl10	snx3
46	tmem126b	rhox7a	igfbp4
47	chr5:53910499-53913968_r	olfr1276	mrfap1
48	mtap7d1	mir425	grn
49	tppp	adam6a	rab2a
50	fam55d	nckap5l	rc3h1
51	mcpt8	drd5	c1qb
52	wdfy3	adgrf4	gns
53	hlcs	wfdc18	nab1
54	prdx5	fcnb	pbrm1
55	sorl1	lpo	msh3
56	wwp1	eno4	wbscr17
57	egln3	nan	slc9a9
58	e030018b13rik	gm13128	cyp2c68
59	esyt1	hipk4	carhsp1
60	a430078g23rik	ighv1-58	ftl1
61	ankle2	rbp2	nars
62	chr12:85196395-85262884_r	tmem184a	cdk4
63	eef2k	ret	1110008f13rik
64	slfn1	rsph1	pten
65	clcn5	nan	bcl2a1d
66	gm9869	gm6614	fkbp6
67	chr5:31856417-31916317_f	ccdc121	capn1
68	vmn1r157	serpinb2	nfkbie
69	pydc3	trim69	abcb5
70	pde4b	b9d2	fcgrt
71	ttc7b	ly75	idi2
72	rnf220	mmp7	ncor1
73	zdhhc14	a230056j06rik	cd47
74	gm10825	klk14	ccdc58
75	bcl2l1	cfap206	wdr61
76	h2-ab1	nan	trim8
77	hif3a	9330162b11rik ncrna	ccl24
78	tbc1d4	magea4	cd300lb
79	gpr35	rep15	ccl9
80	chr1:138518674-138521227_r	krt27	stub1
81	parp8	vars2	rab35
82	nudt3	gria4	hsd17b12
83	renbp	spag6l	anxa5
84	ctla2b	4933427d06rik	dock10
85	tc1715571	cd200	olfr986
86	chr2:11454222-11456321_r	cyb561	prdx5
87	ttc15	rtkn	lpo
88	nrbf2	fam19a5	snx24
89	chr5:53910499-53913968_r	1700006a11rik	fcrl5
90	a_55_p2052066	clrn1	psap
91	olfr73	smad9	hdac3
92	chr13:112717680-112733330_r	spata31d1b	zfp395
93	ercc1	mmrn1	psmc4
94	fanca	bend7	nfatc1
95	chr9:121845920-121858120_f	cpne9	zfp655
96	ms4a4b	slc17a3	nebl
97	slfn4	epyc	srsf6
98	2010110p09rik	gm436	vmp1
99	sirpb1a	gm5615	slc26a6
100	acss1	kcnh7	dram2
101	6030446n20rik	rtp2	mtus1
102	xdh	bbof1	sike1
103	lrp6	nan	fam45a
104	chr6:54591416-54597566_r	d630010b17rik ncrna	notch2
105	c430049b03rik	cfap221	ifi204
106	arhgap19	zscan5b	asb8
107	fcrls	cldn13	rad9b
108	coro2a	nek11	ccnd3
109	d13ertd787e	igf2os ncrna	commd9
110	mtmr1	cryba1	akirin1
111	mtap7d1	gm10091	sel1l
112	chd1l	zbtb7c	lca5
113	ppp2ca	9430007a20rik	1700028k03rik
114	chr12:85210777-85262127_f	pcdha7	hsbp1
115	ensmust00000163565	scn1a	hgsnat
116	4930555g01rik	gm14634 ncrna	ugt2b34
117	mcfd2	oxgr1	serpinb6c
118	4932429p19rik	4921501e09rik	2310061i04rik
119	cerk	ush1c	gar1
120	clcn5	armc6	tpm4
121	chr13:56286339-56298089_f	elmo3	cndp2
122	appl2	nan	prcp
123	loc100417829	rfpl4	jun
124	armc8	psg-ps1	nipa2
125	rb1cc1	il7	nisch
126	chr12:85210777-85262127_r	trpm8	ilvbl
127	gm4201	fzd4	gm10091
128	tssc1	vmn1r65	ccl7
129	ccdc160	vmn2r11	csf1r
130	h19	dapk3	mcm7
131	ak054031	ces4a	alms1
132	2008-09-01 00:00:00	cnr2	cx3cr1
133	hoxc4	dcdc5	ppp4r4
134	zmym6	mmp15	prkcz
135	ensa	fnd3c2	rnft2
136	kdelc2	4930595m18rik	plekhb2
137	ensmust00000066583	mmp27	osbpl11
138	slain2	ceacam5	s100a1
139	ap2a2	4930547m16rik	cd63
140	a_55_p1993589	rdh9	lgmn
141	chr5:53910499-53913968_r	siglecf	sdc4
142	lilrb3	kdr	tdp2
143	pyroxd2	grb14	klra9
144	nap021429-001	vmn2r72	arl2bp
145	dnahc10	fbxl16	tmem86a
146	ugt2a3	kcnj5	il13ra1
147	oxct1	cdh13	sp110
148	copz2	rnase1	calr
149	mbp	mroh9	dgkg
150	polh	nan	pias1
151	1110002b05rik	actn3	erp44
152	il1r2	gm281	pfdn1
153	chr11:95627874-95640824_r	irs4	mrps30
154	st3gal4	chrna7	nphs2
155	mkrn1	aim1l	snx8
156	chr1:84947500-85045150_f	ces1a	ppp4r1
157	chr12:13109460-13122709_f	tecpr1	igf2
158	tarm1	vgll3	smad3
159	cxcl17	ltbp2	pf4
160	chr6:54591416-54597566_r	d630023f18rik	ptprz1
161	actn1	flt4	tk1
162	alcam	cyp4a10	slc3a2
163	c80068	il1f8	nsun3
164	xlr	4932435o22rik ncrna	skint8
165	chr12:110894095-110899517_f	2210010c04rik	fen1
166	vcan	1810062o18rik ncrna	ube2z
167	a_55_p1961650	1700001l05rik ncrna	rnasel
168	hif1an	selp	tnip3
169	a_55_p1959112	vmn2r86	ilk
170	hp1bp3	tcf23	clspn
171	pmp22	4930518i15rik ncrna	ptges3
172	eef2k	nan	mtmr1
173	chr19:16059564-16085402_f	4930524o08rik ncrna	pdzk1
174	a_55_p2178720	ccl28	ywhah
175	gbgt1	rgsl1	arhgdia
176	chr6:31017987-31174287_r	jakmip2	lyve1
177	pf4	h60b	nhp2l1
178	chchd8	nan	ifi44
179	chr4:136856064-136875614_f	abcg5	b230219d22rik
180	gpr132	fbxo47	acsl6
181	grap2	gm4759	zdhhc14
182	b4galt5	rasd2	arhgef6
183	selplg	nan	ppip5k1
184	npl	trim43c	abcc2
185	cmtm7	zfp7	snx2
186	ccdc93	ankrd34c	med10
187	chr13:58474388-58487288_r	hao1	syde2
188	ak035992	kiss1r	mrps14
189	dock10	ces2b	lpin1
190	a_55_p2001993	hnf1a	phf10
191	a_55_p2015249	ppef2	vim
192	ablim1	zkscan2	drg1
193	sorl1	myh14	vps8
194	chrx:54627918-54638568_f	st5	f13a1
195	chr2:60038543-60046318_f	tcp10a	sft2d1
196	ttc9c	d930020b18rik	c130026i21rik
197	vmn1r183	lrat	hrh1
198	gpr171	gm8777	gabarap
199	h19	hinfp	bc031181
200	plac8	syce1	psmd7
201	bub1b	cyp2ab1	c5ar1
202	agap2	bc018473 ncrna	prdx1
203	klra9	wasf1	atp8b4
204	ensmust00000067298	chil3	leng8
205	mylip	4921504a21rik ncrna	tagap
206	nsun6	epha6	hprt
207	mrc1	erbb3	foxn2
208	chr1:84947500-85045150_f	tead4	tagap1
209	chr5:54053328-54053870_f	kcnt1	fanca
210	stap1	clasrp	slc7a6os
211	nt5c3l	vmn2r84	syvn1
212	cd300lb	acsl6	ncoa4
213	h2-ab1	tinagl1	fam188a
214	kif2a	zfp456	ift52
215	rnd3	slc7a9	sla2
216	abca1	tnfsf13b	c4b
217	chr14:67585234-67596823_r	csgalnact1	xist
218	mrps21	gm5709	wsb2
219	rbm18	ttc29	zfp277
220	bst1	zfp444	alg3
221	f630110n24rik	pigo	snx6
222	spata24	ccdc94	fam129a
223	ednrb	chd5	asah1
224	nap092820-001	slc22a2	idh3g
225	stard8	car3	ola1
226	suds3	cacna2d4	prkar2a
227	chr13:48620882-48643532_r	cngb3	gm4759
228	loc100047604	aa467197	peg10
229	ndufa7	fam184b	rps8
230	skint3	spata31d1c	dctn6
231	gas6	tgm5	liph
232	adrbk2	ppp2r2c	tatdn3
233	chrx:102567595-102589870_r	ptprz1	atp6ap1
234	gabpb2	psg17	trps1
235	chr3:131128972-131163308_f	uox	rims1
236	gm5458	cxcl12	rnf7
237	cndp2	ston2	cox7a2
238	pa2g4	4930579f01rik	fam43a
239	chr6:54591416-54597566_r	adamts5	rbpj
240	pygb	mettl21e	serpinb6a
241	gm10441	ttc8	fbxl20
242	bcl2a1c	ptpdc1	colec12
243	chr12:85210777-85262127_r	ace	cstb
244	chr13:52678544-52680308_f	clptm1	ints7
245	dynll2	f9	anp32a
246	ms4a4b	prg3	hpgds
247	chr11:119250824-119286324_f	gabrb3	rbx1
248	ensmust00000127117	mgat4d	1600014c10rik
249	lnx1	adamts18	twf1
250	slc17a5	dcc	gm884
251	plin3	c630031e19rik ncrna	rbp2
252	sell	mpzl2
253	ifi204	tmc2
254	ensmust00000103443	zfp711
255	ap2m1	gmnc
256	tgfbrap1	lrrc8b
257	sla2	ay512931 ncrna
258	serpinb6a	antxrl
259	ubl3	psg29
260	chr5:26323150-26357875_r	wdr63
261	mrps36	grip1
262	vmn1r121	alox12e
263	pilrb2	cfap45
264	gm5150	ccdc78
265	chr13:112717680-112733330_f	ern1
266	crybb1	col4a2
267	crybb1	tbc1d30
268	ppp1r9a	zswim8
269	chr12:85196395-85262884_r	nan
270	gm6658	slc30a8
271	pde4b	fam129a
272	tc1703733	5830473c10rik
273	lap3	poln
274	pepd	gm9990
275	6720427i07rik	d630045j12rik
276	sema6d	serpine1
277	stx5a	d930016d06rik ncrna
278	1110008f13rik	eya2
279	3830403n18rik	zfp791
280	nfam1	prrg3
281	5930433n17rik	slc2a13
282	cyb5r4	a530099j19rik
283	chr1:59504708-59506348_r	abcc10
284	abcc1	ceacam19
285	colec12	4930480k15rik ncrna
286	thbs1	trim43a
287	gm4759	c230035i16rik ncrna
288	adck1	thsd7b
289	frrs1	rims1
290	ddb2	d830044d21rik
291	chr8:32478075-32490900_f	nan
292	adrbk2	gm884
293	vmn1r101	nan
294	irak1	tsga10
295	klf13	gsdmc
296	klf13	fbxo42
297	chr1:163508244-163586072_r	lrrn3
298	tinf2	pdzk1
299	emb	1500009l16rik
300	chr13:112717680-112733330_r	sstr5
301	ensmust00000146531	ttll4
302	ipo11	olfr1173
303	chr4:3406175-3443875_f	poc1a
304	gatm	myh7b
305	chr13:52678544-52680308_f	fmr1nb
306	snx14	popdc2
307	ly6c1	sectm1a
308	tmem208	kif1c
309	samd4	c4b
310	spint2	d430042o09rik
311	rfesd	glt1d1
312	chr4:46583780-46614788_r	alas2
313	psmd12	gm10544 ncrna
314	zfp318	scn5a
315	kpna6	slc9b2
316	nap112421-1	dab1
317	gm15612	plekha5
318	txndc15	prkcz
319	itgam	glrb
320	ptx4	kynu
321	adrm1	dbx1
322	habp2	oaf
323	usp14	ccdc15
324	twf1	hectd2
325	av450803	med16
326	4931406c07rik	utrn
327	chn2	lect1
328	zdhhc5	gipc2
329	chr5:15176325-15223375_f	sun5
330	lair1	supt20
331	4930503l19rik	negr1
332	chr14:62263564-62308286_r	tg
333	chr1:163527603-163527999_f	sall3
334	chr4:3406175-3443875_f	pcdhga10
335	1110049f12rik	cyp3a57
336	chr13:112717680-112733330_f	akap6
337	olfr805	masp1
338	a_55_p1991945	cbs
339	nt5m	nan
340	twf1	akap2
341	chrx:6790023-6896433_r	prpf18
342	eif4e3	ppp1r42
343	syde1	1700010b08rik
344	chr5:107503800-107515575_f	a330049n07rik ncrna
345	mul1	dgkb
346	tagap	scara5
347	sirpb1a	astl
348	metrn	slc9a3
349	chr13:34872696-34906407_r	notch4
350	nfxl1	mgam
351	wls	csrnp3
352	au017193	4930448c13rik ncrna
353	ilvbl	fbxl12os
354	zfp277	pafah2
355	ppm1h	rnf123
356	akap13	cep97
357	tmem106c	clcnka
358	zfp865	fhod3
359	tc1611011	cbx2
360	chrx:102222494-102267068_f	rfx4
361	chr8:119732348-119749198_f	lrrc7
362	chr13:62580825-62596425_r	nan
363	chr12:55844075-55898175_r	anks1b
364	gm10134	lct
365	4833420d23rik	pabpc4l
366	afap1l1	gm15448
367	trappc5	4921528i07rik
368	atrnl1	zmat4
369	cd2bp2	c030018k13rik ncrna
370	ttll3	chia1
371	gm3414	a930019d19rik ncrna
372	stk10	nsun7
373	chr15:77164450-77201325_f	kcnab1
374	chr14:62263564-62308286_r	clca3b
375	ifngr1	1810053b23rik ncrna
376	arhgdia	wee2
377	chr4:127020290-127020504_f	mpzl3
378	lyz2	pdk2
379	chr15:77164450-77201325_f	osbpl5
380	chr18:32389816-32394927_f	scn11a
381	chr13:48620882-48643532_f	acss3
382	pira6	tenm1
383	bc030336	klhl15
384	dnajc1	tubb3
385	d630030b22rik	gm872
386	pira6	iqsec3
387	bcl9	zfp558
388	gpr35	leng8
389	plekha8	cacna1f
390	pira7	pelp1
391	itgam	1700010h22rik
392	chr4:3406175-3443875_f	crtac1
393	chr5:54053328-54053870_f	cd96
394	cd63	eya1
395	3110001d03rik	ttc25
396	uqcc	ido1
397	2310001a20rik	coq3
398	chr5:53931541-53945241_r	lsamp
399	prdx6	zfp781
400	chr14:101834175-102005450_f	dmbt1
401	spop	slc12a3
402	jhdm1d	tsen2
403	d2ertd612e	cyp2c68
404	pias1	umod
405	crkl	ttc39a
406	chr6:54592523-54593344_r	tfap2b
407	0610009d07rik	gng4
408	pole3	4930455h04rik ncrna
409	chr5:33174092-33200792_f	gm5441 ncrna
410	fhad1	lamp5
411	chr13:48620882-48643532_r	ifi44
412	chr8:105795290-105864030_f	gatsl3
413	lyve1	fam171a1
414	ap2m1	unc79
415	gata2	sytl3
416	tmem33	hepacam2
417	tmem2	e130018n17rik ncrna
418	2510003e04rik	celf3
419	chr5:53931541-53945241_f	rpe65
420	h19	bc051142
421	fignl1	efcab8
422	ensmust00000103449	cnksr2
423	cxxc1	capn13
424	xm_003086868	prkaa2
425	tmprss11bnl	spon2
426	klra2	ddc
427	nap102625-1	kctd19
428	grn	klra9
429	chr5:53931541-53945241_r	af529169
430	pdgfa	ugt2b34
431	chr2:150072436-150074859_f	4921504e06rik
432	erlin2	oit3
433	chr13:48620882-48643532_f	gabrg3
434	chr12:103151385-103157796_r	pdzrn4
435	nek2	4930441j16rik ncrna
436	gabbr1	tdrd5
437	a_55_p1963389	creb3l2
438	1700086o06rik	spef2
439	chr1:33893475-33903900_f	ccdc67
440	ensmust00000106578	wdr72
441	8030462n17rik	nan
442	kncn	adcy2
443	nap115489-1	cyp2b23
444	capn1	fgf4
445	prl3d1	hfm1
446	ubn2	intu
447	huwe1	nan
448	4933411k20rik	nan
449	anxa6	c4bp
450	ai462493	cep72
451	chr11:119250824-119286324_r	col5a3
452	dkc1	clgn
453	chr4:3406175-3443875_f	glt8d2
454	pira2	ano1
455	chr1:44915250-44944125_f	cemip
456	h2-dmb2	dnah7c
457	arhgap11a	myo15
458	poldip2	gnb1l
459	cdca2	kit
460	chr11:119250824-119286324_f	rnft2
461	arhgap31	9930014a18rik ncrna
462	clspn	gpatch11
463	s100a1	nan
464	chr12:33808493-33829143_f	cyp24a1
465	rnf213	ccdc77
466	gm6571	oca2
467	mfsd6	pbld2
468	tc1733731	rnf17
469	tank	4930556j24rik
470	rpa2	dlec1
471	prune2	9930111j21rik1
472	tmem154	vat1l
473	lsg1	paqr3
474	timm17a	epha5
475	spata13	zfp983
476	recql	mdh1b
477	kif2c	cdc25c
478	chr5:31856417-31916317_f	tub
479	bcl9	frmpd3
480	a_55_p1982467	bbs1
481	chr5:53931541-53945241_f	srms
482	chr9:56391562-56392142_f	myzap
483	arrb1	fmo5
484	hsbp1	gm973
485	pcnt	usp17le
486	a_55_p1956898	fam151b
487	chr9:41137539-41353289_f	vmn2r85
488	a_55_p1972448	4930429d17rik ncrna
489	pbxip1	nan
490	2310008h09rik	zfp27
491	ensmust00000172100	arrdc2
492	sin3b	nan
493	snx6	slc28a2
494	osbpl1a	fkbp6
495	chr14:62263564-62308286_r	spag17
496	msl1	zfp105
497	clec4n	gbp5
498	chr2:75489436-75490163_r	fgfbp1
499	4930455f23rik	trpm3
500	ptpre	gata5
501	hsh2d	vmn2r125
502	il13ra1	tlr6
503	tc1634910	nebl
504	tmem134	dlc1
505	chr14:26834450-26847000_f	4931406h21rik ncrna
506	5730469m10rik	kbtbd8
507	mtfr1	5730480h06rik ncrna
508	commd10	zan
509	azin1	fam234a
510	chr5:53931541-53945241_f	fpr3
511	setd6	hmcn2
512	chr5:118919606-118925333_r	ggt1
513	chr14:62263564-62308286_r	uvssa
514	chr5:53931541-53945241_r	kcnh5
515	gvin1	kcnk2
516	chr5:53937589-53938561_r	muc4
517	zfp322a	mlc1
518	b930049p21rik	gm12816
519	chr10:27466235-27529430_r	rap1gap
520	chr7:113768215-113783490_r	prl8a9
521	abi3	vmn2r-ps54
522	wdr54	nipal3
523	nap113348-1	gm5431
524	5930434b04rik	tdrd6
525	chr14:26834450-26847000_r	sgsm1
526	dynll2	serpinb6c
527	xpr1	rab3a
528	vamp8	acsm4
529	fam132a	serpine3
530	ephb4	prlr
531	usp39	rgs17
532	chr13:38757503-38767928_f	kbtbd3
533	anxa11	spout1
534	4930518c09rik	c2cd4c
535	chr16:46384974-46391331_f	hydin
536	fgfr1	gm14025
537	chr14:26973425-26986650_f	ppfia4
538	sult1a1	2610307p16rik ncrna
539	hif3a	grin2a
540	camkk2	gnat1
541	ints7	4831440d22rik
542	eci2	gzmm
543	chr15:5969454-5994540_r	igkv9-124
544	chr15:77164450-77201325_f	col15a1
545	d730040f13rik	4921513i03rik ncrna
546	sec14l1	adgrl1
547	bcl10	wbscr17
548	ensmust00000089689	plagl1
549	igf1	gm15401 ncrna
550	ensmust00000127642	gm8765
551	chr16:23992037-24001037_f	adamts3
552	pde7a	idi2
553	lrrfip1	adcyap1r1
554	chr8:119739165-119739905_f	tctn2
555	a_55_p2079981	b3gntl1
556	ednrb	avil
557	chr7:113768215-113783490_r	stra6l
558	olfr767	aldh16a1
559	sec31a	capn1
560	chr16:59557120-59602070_f	spink12
561	tmem50b	zfp663
562	a_55_p1963960	ift122
563	ensmust00000167475	ai593442
564	slc26a2	cyp2j9
565	chr8:32478075-32490900_f	4933406c10rik ncrna
566	ubac2	olfr711
567	nde1	epx
568	fam49a	ubxn2b
569	cep250	slx4
570	trim11	trim67
571	h19	1600002d24rik ncrna
572	cenpw	mfsd2b
573	insr	nan
574	smpdl3a	e430016f16rik ncrna
575	p2ry13	abcb5
576	a_55_p2005972	mfap5
577	1700025n23rik	adgrb3
578	nap061760-1	ak9
579	ddx26b	tcp10c
580	anxa1	ldb3
581	loc100038947	c1ql3
582	1500032p08rik	vmn2r3
583	gm15455	sgcz
584	tex24	l1cam
585	clint1	9430020k01rik
586	htra2	4931423n10rik
587	chrx:138967807-138968413_r	klhl14
588	chr8:32478075-32490900_r	lrriq3
589	igf1	alg3
590	nfxl1	4930538k18rik
591	chr1:163508244-163586072_f	igkv4-57
592	urm1	btbd9
593	a_55_p2117333	tet1
594	itgal	drp2
595	gtpbp8	cacnb2
596	ptpn18	ugt2b35
597	snx7	tex11
598	chr13:48620882-48643532_r	hyal4
599	chr5:74487385-74497428_r	cdk5rap2
600	skap1	ints5
601	phf12	dnaaf5
602	hmgb1	1110019d14rik ncrna
603	c030017g13rik	4930552p12rik ncrna
604	nnt	dusp6
605	chr4:136856064-136875614_f	plxna2
606	emr1	cep104
607	rgl1	ttc39d
608	chr12:81217572-81233910_f	kcnh6
609	h19	9030624g23rik
610	nap113348-1	c2cd2
611	phactr2	rab3c
612	a_55_p1985344	gcc1
613	c1qc	rufy4
614	fpr2	slitrk3
615	chr1:183951156-183986156_r	nan
616	gp49a	cxadr
617	2410127l17rik	sema6a
618	etfb	ano4
619	chr8:32478075-32490900_f	pnpla3
620	snx3	art4
621	pds5b	ccdc30
622	pmp22	slc26a1
623	tmem206	dock9
624	lmna	gm7444
625	lrrcc1	lama1
626	a930038b10rik	nan
627	vps24	helq
628	anp32a	nuggc
629	chr2:80338640-80339980_r	nckap1
630	speer5-ps1	kcnn3
631	prps2	4933430i17rik
632	chr11:119250824-119286324_f	cts8-ps
633	vasn	dusp27
634	mmp3	zfp985
635	mapre3	vldlr
636	ensmust00000166127	frmd5
637	ensmust00000100198	klhl30
638	mbd3	pcdh15
639	chr4:3406175-3443875_r	ceacam12
640	chr12:55844075-55898175_r	tdpoz2
641	acsl1	supt3
642	cant1	a430033k04rik
643	5330439b14rik	mapt
644	erp44	cdh7
645	cdc14a	clec4f
646	chr8:119732348-119749198_f	a2m
647	ensmust00000098144	mroh8
648	snx2	mx1
649	chr17:21787577-21828406_f	nan
650	iqcb1	qtrtd1
651	wipf2	tasp1
652	d9ertd306e	nrxn1
653	zyg11b	nr1i2
654	ltb4r1	htr7
655	idh3g	l3mbtl2
656	actc1	ms4a13
657	chr5:53931541-53945241_f	4933413j09rik ncrna
658	a_55_p1981649	dcdc2a
659	chr5:136371885-136372424_r	olfr742
660	chr9:96964067-96973567_f	4930432e11rik
661	mthfd1l	sntg1
662	chr5:122994397-122995017_r	pkhd1
663	mpeg1	neb
664	fbxl17	zfp982
665	sdf2l1	atp13a5
666	pwwp2a	otog
667	cd209c	mup5
668	chr8:124364048-124365705_f	gm6367
669	gpr35	nwd1
670	chr6:121035524-121061074_f	col6a6
671	ctnna2	mtg1
672	trnau1ap	unc5d
673	cox10	vmn2r105
674	chr19:53517903-53540753_r	1700037h04rik
675	cd97	gm11397
676	tagap1	plek2
677	p2ry12	adam22
678	tmod1	rassf6
679	vps8	rsph10b ncrna
680	mxra8	b230214g05rik ncrna
681	pla2g7	prkg2
682	c530014p21rik	gpd1
683	chr6:131263850-131314850_r	ints7
684	cd300lf	nlrp9a
685	gm5166	ldlrad3
686	chr5:53931541-53945241_r	ppargc1a
687	a_55_p2042833	tnni3k
688	a_55_p2169539	zfp655
689	trim34a	nlrp4e
690	ay081860	klf17
691	chr17:56687541-56694616_r	clspn
692	cd52	dsg1b
693	chr6:140556677-140557216_f	cyp2j13
694	creb1	catsperb
695	chrx:6982891-7008528_r	gabrg1
696	tep1	ttll7
697	tpsb2	nan
698	pbxip1	skint8
699	frmd4a	gucy2f
700	maf	zfp446
701	ect2	col25a1
702	2610018g03rik	nan
703	chr2:158169020-158191295_f	slc22a6
704	sepx1	vmn2r99
705	chr19:46422690-46423478_r	csn1s1
706	3200002m19rik	slc17a1
707	tc1603041	gm21967
708	chrx:133315875-133338600_r	4930425o10rik ncrna
709	rb1	napb
710	vmn1r199	syt1
711	bc004004	mrs2
712	zbbx	ttc26
713	sft2d1	cyp3a11
714	vcan	gm11201 ncrna
715	chr16:45016828-45069177_f	umodl1
716	d6ertd131e	spag5
717	cxxc5	gm10876
718	speer4d	ankrd29
719	chr2:177789718-177813140_r	myh2
720	dbr1	catsperg2
721	1190002f15rik	4921507g05rik
722	gm6211	flnc
723	chr1:122655019-122660142_f	szt2
724	phtf2	rad9b
725	eif5	osbp2
726	loc100504611	tacr3
727	atp6ap1	gdpgp1
728	plin4	zfp287
729	g3bp1	rtn4ip1
730	ezh1	egf
731	0610011l14rik	gimap3
732	chr4:136856064-136875614_f	slc4a10
733	chr11:119250824-119286324_r	mettl3
734	cd79b	cyp2j6
735	gm5483	rabl6
736	olfr32	dpyd
737	bcat1	lca5l
738	nap111225-1	pus3
739	bc117090	pdpr
740	1810011o10rik	smug1
741	a_55_p2185362	clec1a
742	disc1	pax6
743	itsn1	mr1
744	pisd	htr3b
745	prkab1	snhg11
746	ensmust00000103445	itga10
747	cstb	slc5a12
748	il21r	dsc2
749	chr12:16447954-16448489_f	fgd5
750	chr11:16831925-16851121_f	1700028k03rik
751	ai507597	cyp2a22
752	stradb	dsg1a
753	rin3	1700029j07rik
754	chr13:62734450-62785325_r	fam198a
755	glod4	rmdn2
756	ccnb1	acadvl
757	ly6e	mlph
758	h2-q10	fastkd5
759	a_55_p2167763	nphs2
760	chr18:35985999-35986376_r	tll1
761	mll1	hrnr
762	rspry1	tsc1
763	smc1a	exd1
764	farp2	gm5420 ncrna
765	ak163145	gm5346
766	chr12:55844075-55898175_f	cobl
767	ptprc	grm3
768	tmcc1	9130208d14rik
769	chr8:73645975-73696275_r	xirp2
770	ncoa4	kng2
771	chr9:114416254-114416844_r	chil4
772	2610524j22rik	2210408i21rik
773	bc017647	npas2
774	chr13:52678544-52680308_f	sdk2
775	csf2rb	fam189a2
776	chr15:100906946-100907748_r	cubn
777	chr1:64232564-64349617_r	col4a3
778	smc2	agbl1
779	xlr4b	scd1
780	slc40a1	csprs
781	gm8369	nlrp4d
782	slc39a11	zfp507
783	cyfip1	tiam1
784	prdm15	polb
785	smtn	gbp2b
786	a_55_p2146249	rhbdd1
787	upf2	mtfmt
788	chr3:50267902-50431577_f	gm8672
789	9130214f15rik	abcb11
790	c330019g07rik	sh3glb2
791	zbtb46	atp8b4
792	chr3:60288326-60288925_r	otoa
793	s1pr5	corin
794	fdps	aldh1a7
795	mink1	wwc1
796	pdzk1	mcf2l
797	lifr	akt3
798	gm14461	ap4b1
799	speer4b	pde5a
800	myl2	sgip1
801	rnf41	4930452b06rik
802	a730056a06rik	rab11fip3
803	gns	plod1
804	ay358078	4930442l01rik ncrna
805	tc1601388	liph
806	mtss1	trdn
807	a_55_p1973762	syt4
808	chr17:22076711-22099431_r	trpc2
809	chr15:79764481-79809909_r	nan
810	nrap	2012-09-01 00:00:00
811	h2-dmb1	c2cd2l
812	4930470f04rik	zfp94
813	mrpl47	vmn2r58
814	kynu	kat2a
815	chr10:87541696-87547421_r	arap3
816	chr8:27925064-27934895_r	vwa1
817	chr8:67213300-67271700_f	abcc2
818	gm9758	nav3
819	ndufa5	cyp2c50
820	gm3099	pde1c
821	fcgr4	trem1
822	zwilch	e230025n22rik
823	plcg2	cacna1c
824	a_55_p2091022	megf10
825	naga	slamf1
826	chr6:51542802-51544588_r	gm6300
827	f730043m19rik	nrde2
828	mink1	smarca2
829	chr13:15947521-15999246_f	4931409k22rik
830	il18rap	fam213b
831	mtfr1	nan
832	hpgds	qsox1
833	chr8:74439200-74441363_f	pkn3
834	wdfy3	gm7135
835	2310039h08rik	neto1
836	per2	tmod2
837	nipsnap3b	mthfd2l
838	rnf26	mmp16
839	maml3	msh3
840	lypd3	adgre4
841	chr6:90848183-90861277_r	tiam2
842	ccdc58	lrrn1
843	igbp1	papolg
844	nudt16l1	sgk2
845	sema5b	ctnna3
846	gm10768	abcd4
847	ahdc1	galt
848	chr11:102983499-102994170_r	nxpe4
849	slc25a3	adgrl4
850	chr14:101834175-102005450_f	csprs
851	nppb	zfp395
852	bc003266	ust
853	cav1	caps2
854	chr8:74439200-74441363_f	vps33b
855	rnase6	arvcf
856	matr3	gm10512 ncrna
857	trim13	atl1
858	olfr1214	gm13749 ncrna
859	gm5958	ptprh
860	b3galnt1	fam175a
861	chr11:119250824-119286324_r	naip1
862	tceal8	mlh3
863	med12	rasgrf2
864	ggta1	slc26a6
865	chr11:19950950-19962250_f	pm20d2
866	phgdh	pla2g4e
867	cdk4	ntan1
868	pinc	nan
869	a_55_p2085865	abca8b
870	loc100045444	pam
871	igf2	dsc3
872	bc158068	glb1l3
873	chr12:33808493-33829143_f	gm10578 ncrna
874	lztr1	zfp981
875	anln	ppp4r4
876	chr13:38757503-38767928_f	myh15
877	a_55_p2145136	trpc3
878	ggps1	epb41l3
879	aw011738	fndc3c1
880	golga4	zfp979
881	ccs	gin1
882	gltscr1	pla2g4f
883	layn	1700007b14rik
884	cyp2c54	rhpn2
885	gm17019	mapkbp1
886	chr6:31233512-31241062_f	rasgrp1
887	arhgap18	ccdc186
888	bin1	mtus2
889	nap095177-001	lin28b
890	sf3a1	csmd3
891	chr8:27129927-27137444_r	vash1
892	brp44	9130209a04rik ncrna
893	pqlc3	rimbp3
894	malt1	nan
895	chr4:3745750-3756200_r	tmprss11d
896	usp50	kel
897	chr3:95457337-95458070_r	spats2
898	abcc2	crnkl1
899	chr4:44181997-44249172_r	arid5a
900	chr7:16584852-16657252_f	vmn2r66
901	paics	tmf1
902	chr10:62262341-62271961_f	cmya5
903	zfp869	tut1
904	a_55_p2036952	hmmr
905	ttc24	rgs7
906	amdhd2	gm10465
907	psmb6	shkbp1
908	cdk14	lmx1a
909	chr1:153685487-153710962_f	lrrk2
910	bc031181	dus2
911	sco2	cfap36
912	chr4:119133352-119134522_r	vmn1r45
913	gm10693	tanc1
914	chr8:27133090-27133734_r	ptch1
915	chr12:55844075-55898175_f	fam161b
916	folr2	cgn
917	serpinb6d	rell1
918	chr1:175705225-175717250_r	syne1
919	4930486l24rik	magi2
920	chr15:32167516-32174427_r	ccr3
921	chr1:42689799-42749799_f	snapc1
922	dennd4a	nan
923	iigp1	kcnc1
924	chr5:123440192-123451767_f	gm14092
925	snx8	nan
926	chr13:38757503-38767928_f	ttll5
927	rab5b	ptchd2
928	4922501c03rik	pik3cb
929	sptlc1	hira
930	chr4:128727332-128735227_f	sun1
931	gga2	vwa5b1
932	smarcd2	itga1
933	olfr1333	4930412o13rik ncrna
934	tmem86a	tmprss2
935	cyb561d2	fancd2
936	timm8b	kremen1
937	psip1	myo6
938	snx6	sphk2
939	idi2	bicd1
940	stk17b	poc5
941	chr1:63319842-63349796_f	bmpr1b
942	zbtb38	dmd
943	klre1	cul9
944	galnt4	rsl1
945	vmn2r29	atg4d
946	eif3k	tmprss11f
947	1700126a01rik	tbc1d31
948	chr5:22890322-22939119_r	crispld1
949	rgl1	bc021891
950	pbxip1	ak5
951	olfr745	auts2
952	ewsr1	lrrc9
953	a_55_p2087425	atp8b1
954	sft2d2	cd247
955	ms4a4c	sgtb
956	ensmust00000079045	gm960
957	nusap1	vmn2r92
958	alg3	ift80
959	trmt2b	nan
960	naip2	slc17a9
961	chr17:3198868-3394643_r	mcm10
962	bc037438	plcb1
963	olfr527	col6a4
964	nap063258-1	snap91
965	chr2:75489436-75490163_r	kntc1
966	izumo4	zkscan8
967	gm10747	myo5b
968	9130022000000000	fcrl5
969	bri3bp	macc1
970	gorasp1	nan
971	cybb	celsr3
972	gm1966	nan
973	med4	abcc6
974	lcorl	arap1
975	dcaf7	prox2
976	chr19:6891117-6891594_r	mphosph10
977	st3gal3	adgrd1
978	orm2	zfp598
979	chr10:69844350-69844784_f	bpifc
980	chr4:3745750-3756200_f	dpy19l4
981	chr2:167602966-167608069_f	arhgef12
982	plekha2	abca8a
983	chr2:176583825-176714400_f	wnk3
984	chr16:90038086-90127636_f	ing3
985	sox14	clca4a
986	abhd15	zfp827
987	chr8:26870059-26870530_f	nectin4
988	chr5:53931541-53945241_f	scn7a
989	nt5dc2	mfsd4a
990	mbp	nr1h4
991	jhdm1d	mroh2a
992	acp2	plekhm3
993	chrx:102222494-102267068_f	ttc21b
994	rnf149	slc1a3
995	chrx:12811766-12813409_r	trps1
996	a_55_p2150937	prom1
997	chr9:113648970-113715170_r	nan
998	hgsnat	slc12a1
999	psmc4	nhsl2
1000	lilra6	skint6
1001	chr2:104597982-104600748_r	abca13
1002	4930422n03rik	enox1
1003	ankrd40	lrrc57
1004	a_55_p1957301	2310061i04rik
1005	csf2rb2	pex6
1006	scd3	erc2
1007	chr13:108653722-108654406_r	slc24a1
1008	ensmust00000139701	lrrc28
1009	pisd-ps1	adgb
1010	sox4	rps15a-ps1
1011	ddx23	cep135
1012	chr2:118408095-118415745_f	dnah6
1013	ensmusg00000068790	vmn2r25
1014	1700108j01rik	il17rd
1015	gm2483	gpr180
1016	chr1:163508244-163586072_f	abcb1a
1017	sh2d1b1	sorbs2
1018	stard7	vmn2r115
1019	dna2	cntnap5c
1020	ddx52	cdh5
1021	chr12:113719791-113720260_f	prdm16
1022	ndufc2	cr2
1023	ifi203	tecta
1024	htra3	abcc4
1025	itsn1	ttpal
1026	traf3ip1	map3k13
1027	akt1s1	ttn
1028	gm5458	tfam
1029	chr16:59557120-59602070_r	agbl3
1030	slc38a10	tbc1d22a
1031	chr18:5119300-5181600_f	atp11b
1032	gm10050	kcnip4
1033	chr3:10088209-10089038_f	sytl5
1034	chr17:6265275-6362150_f	col4a5
1035	recql	b3galt5
1036	mcpt-ps1	slc24a2
1037	slc25a18	olfr376
1038	fam13a	4430402i18rik
1039	hook3	trpm6
1040	a_55_p2186210	trappc9
1041	ai837181	nrap
1042	ccnd3	cacnb4
1043	olfr1181	gm340
1044	chr16:90038086-90127636_f	tph2
1045	chr4:40840725-40860875_f	cntn3
1046	ttc19	wdr19
1047	jag1	9130011e15rik
1048	il17ra	cacna1e
1049	chr2:130697320-130729670_r	4933434e20rik
1050	eif4g3	katnb1
1051	gltp	ankrd26
1052	chr12:55844075-55898175_r	tmc3
1053	trim46	bmper
1054	heatr5b	pacs1
1055	iqgap2	ibtk
1056	chr3:36280098-36347798_r	dach2
1057	dzip3	fanca
1058	qser1	aw554918
1059	nap092744-001	peg10
1060	fbxo34	aass
1061	arrdc2	ai846148
1062	ensmust00000050386	dock3
1063	prkra	tmem67
1064	tmsb10	slc4a3
1065	tc1651530	tube1
1066	cog6	ckmt2
1067	chr12:55401761-55418611_f	gne
1068	ensmust00000165619	rfx2
1069	ikzf4	col11a1
1070	atrnl1	f830045p16rik
1071	rbpj	zfp334
1072	chr13:56286339-56298089_f	9330102e08rik
1073	au023639	ccp110
1074	gas7	nan
1075	ccdc47	lca5
1076	chr11:102983499-102994170_r	cntn4
1077	phf14	mybl1
1078	pibf1	ddx60
1079	ensmust00000101568	wdr61
1080	gm11595	zfp28
1081	chr4:141100989-141106639_r	sptbn4
1082	chr14:101834175-102005450_f	hlcs
1083	terf2	ppip5k2
1084	adar	gbp3
1085	ikzf1	slc4a8
1086	chr17:22076711-22099431_r	nan
1087	lyz1	tatdn3
1088	arhgap23	lztfl1
1089	lilrb4	ddx55
1090	efemp2	vps37b
1091	tmsb10	sdad1
1092	chr3:60288326-60288925_r	mug1
1093	chr8:83218278-83223553_f	znrf3
1094	agbl4	adgrf5
1095	gm4791	slc25a20
1096	gtf2h1	alms1
1097	rbpj	arrdc4
1098	4931406e20rik	pkd1l2
1099	pigz	scn9a
1100	gm1043	caskin1
1101	pea15b	fam114a1
1102	1190002h23rik	ros1
1103	sgpp1	ftsj3
1104	fam110c	agap3
1105	gucy2c	hcn1
1106	bbs12	wdr47
1107	ccl7	4930507d05rik ncrna
1108	chr9:27148989-27155714_r	dgkg
1109	b230219d22rik	sfxn4
1110	dnajc16	vwa8
1111	mtss1	gm14085
1112	a_55_p2137319	cep112
1113	siglec1	pkp1
1114	lctl	mt-nd6
1115	1700097m23rik	fap
1116	trpv4	pisd-ps2
1117	zfp937	c130026i21rik
1118	drg1	pou2f1
1119	gm11428	brca2
1120	fbxl14	luzp2
1121	tc1664423	muc6
1122	gna14	pkd1l1
1123	ensmust00000103473	atm
1124	chr9:106170918-106177894_r	mfn1
1125	tmem192	csmd2
1126	vash2	smtn
1127	ai314180	cntn6
1128	chr12:88216358-88221647_f	eml6
1129	trappc1	sgcb
1130	ly6g	astn2
1131	chr14:21437920-21464655_f	zfp654
1132	plau	mycbp2
1133	a930038g18	pla2r1
1134	chr6:50361567-50406200_r	nell2
1135	hif3a	4833422c13rik ncrna
1136	anxa13	jhy
1137	ak167004	unc13c
1138	chr14:65874977-65880202_r	dbt
1139	chr11:6421951-6429173_f	rapgef5
1140	rbm7	pcif1
1141	ldhal6b	aox3
1142	pdgfa	pola1
1143	a_55_p2144126	a530040e14rik ncrna
1144	rsrc1	epb41l4a
1145	slc36a3	vill
1146	ensmust00000095448	slc9c1
1147	ppp4r1	sema5a
1148	slc25a10	nup98
1149	cenpo	notch2
1150	chr5:22887983-22939658_r	fer1l4
1151	zfp62	gckr
1152	fggy	tbc1d8b
1153	a_55_p2092561	mt-nd3
1154	chr8:74333475-74384150_f	pogz
1155	chr4:11049325-11072075_r	dysf
1156	serping1	adamts20
1157	dusp8	sspo
1158	hps5	unc5c
1159	sgcg	il1rl1
1160	ppm1f	pltp
1161	slc17a8	abca4
1162	dgcr8	arhgap5
1163	pear1	fam122b
1164	a630052k13rik	lpin2
1165	chr2:158169020-158191295_f	fat2
1166	brsk2	otogl
1167	sesn1	nek9
1168	dad1	elk4
1169	rbp2	slc7a14
1170	scml4	ano5
1171	casp2	lama2
1172	dpy30	2610301b20rik
1173	ensmust00000093819	spg11
1174	fn1	dock10
1175	chr17:21785442-21801542_r	cped1
1176	chr6:148162552-148176577_f	erc1
1177	aip	cep152
1178	krtap9-5	sv2b
1179	chr9:113650590-113670786_f	mmp20
1180	mtl5	polq
1181	pcgf3	tubgcp5
1182	mras	srebf1
1183	chr6:3333825-3349525_f	col19a1
1184	chr16:25517037-25531362_r	eogt
1185	chr15:77164450-77201325_f	ric1
1186	rfxank	mon2
1187	phkb	mt-nd2
1188	entpd5	pdap1
1189	chr5:22890322-22939119_r	robo1
1190	phf5a	ect2l
1191	zfp58	atf7ip
1192	chr18:75513062-75523889_r	dnah8
1193	arhgap40	2700049a03rik
1194	ensmust00000133091	unc80
1195	chr15:82037381-82048125_f	rps6ka5
1196	asb8	abcb4
1197	myh9	ubr1
1198	chr8:19678750-20038750_r	nol8
1199	slc25a27	heph
1200	chr19:59498190-59531390_r	armc2
1201	loc674392	hjurp
1202	clec7a	lrp1b
1203	fam103a1	gbe1
1204	chr19:46413742-46418617_f	ryr2
1205	1700001c19rik	snhg17
1206	chr3:88009045-88036270_r	svep1
1207	sh3pxd2a	ints6
1208	c130023c23rik	syvn1
1209	gm6222	lclat1
1210	bc031353	4932443l11rik
1211	plac8	gm15800
1212	snrnp200	sp140
1213	lpl	madd
1214	peg3	itga9
1215	ppp4r4	acaca
1216	chr4:94121118-94148348_f	ppip5k1
1217	arhgdia	vps8
1218	chr4:3406175-3443875_f	sycp2
1219	arhgap11a	kmt2a
1220	cpox	cep192
1221	nutf2	slc35e2
1222	nap111546-1	ttc37
1223	acvr1b	sp110
1224	nudt2	rc3h1
1225	chr12:55401761-55418611_r	cul5
1226	ilf3	med13l
1227	9830166k06rik	trip12
1228	a930018m24rik	papd4
1229	trnau1ap	ifnar1
1230	alox5	capn2
1231	nisch	gns
1232	e330009j07rik	pbrm1
1233	pet112l	prkacb
1234	chr12:103151385-103157796_r	dnajb11
1235	a_55_p2144322	cherp
1236	chr16:23989160-23992539_f	a230046k03rik
1237	chr5:136150450-136160852_f	sel1l
1238	chr8:118437894-118438330_r	gdi2
1239	chr18:69175804-69178594_f	rnasel
1240	gm11710	msr1
1241	myl12b	rest
1242	dusp7	pttg1ip
1243	plk1	cox7a2
1244	4921517l17rik	eif3j1
1245	chr5:143196275-143207575_f	klhl28
1246	tatdn3	wdr77
1247	csf2rb2	tbc1d9b
1248	vps13c	cacybp
1249	tsen54	aggf1
1250	tc1633894	tollip
1251	chr5:22890322-22939119_r	calr
1252	1110017d15rik	4931406p16rik
1253	chr17:27703181-27716306_r	tm6sf1
1254	ensmusg00000068790	rreb1
1255	gm5797	agpat5
1256	pla2g2d	m6pr
1257	a_55_p2056220	dscr3
1258	fcgrt	spred1
1259	msmp	app
1260	chr8:26212577-26218527_r	stx7
1261	tc1736506	fbxo30
1262	fam40b	ogdh
1263	ube2c	ash1l
1264	kcnf1	sec24c
1265	sdc3	cyb561a3
1266	chr12:52880692-52933444_f	slc30a1
1267	romo1	larp4b
1268	chr1:175705225-175717250_r	pknox1
1269	thoc6	ep400
1270	chr9:88581073-88614403_r	kpnb1
1271	dhrs3	topbp1
1272	rpusd3	tmed5
1273	col20a1	mrpl19
1274	fggy	jmjd1c
1275	b4galt1	rsrc2
1276	gm5895	cndp2
1277	fam159b	ncoa3
1278	gm5132	ncor1
1279	chr8:123901815-123902167_r	rock2
1280	mrpl53	reps2
1281	chr17:47006033-47023558_r	nfatc1
1282	ak048886	il13ra1
1283	chr2:130697320-130729670_r	hadhb
1284	polr2l	ivns1abp
1285	ensmust00000143346	slc9a9
1286	chr1:85036677-85038530_r	scaf11
1287	chr6:54592523-54593344_r	nipa2
1288	gm6522	hs2st1
1289	gins2	eprs
1290	rgs7bp	riok3
1291	rps6ka6	akr1b3
1292	a_55_p2121729	epb41l2
1293	loc626410	sppl2a
1294	4930474m22rik	rab3d
1295	sarm1	lta4h
1296	chr7:88668948-88678046_r	rapgef2
1297	nab1	etv5
1298	ab041803	metrnl
1299	chr13:38757503-38767928_r	son
1300	bank1	nup88
1301	nap023935-001	pphln1
1302	wdr5b	dctn4
1303	tdrd3	tnip3
1304	chr13:108653722-108654406_r	clec12a
1305	prune	ccdc50
1306	a_55_p2183715	npc2
1307	alpk1	zfp263
1308	chr2:48807211-48843911_r	ppp4r1
1309	hmox1	lars
1310	au022702	rcan1
1311	tmem126a	ccl24
1312	itsn1	smap2
1313	4921511c20rik	h2afv
1314	trim8	prc1
1315	chr10:5950116-5958250_f	sf3b1
1316	traf3ip2	nop16
1317	chr5:22887983-22939658_r	ptpra
1318	2700008g24rik	hmbox1
1319	fcna	ubxn4
1320	a_55_p2148403	lpin1
1321	chr1:183783306-183834531_r	azi2
1322	1700013m08rik	prkar2a
1323	gm5468	tgfbr1
1324	chr14:26834450-26847000_r	numa1
1325	nap019288-001	carhsp1
1326	pbrm1	msantd2
1327	aa617406	dram2
1328	mboat1	rabgap1
1329	mapk1	luc7l3
1330	ppp4r1l-ps	exosc7
1331	chr7:88668948-88678046_f	srxn1
1332	chr14:26834450-26847000_f	csf1r
1333	slc26a6	tagap
1334	c1qa	luc7l2
1335	sult1a1	nan
1336	pdia5	cd93
1337	psd	apobec1
1338	chr2:48807211-48843911_r	nek6
1339	chr3:60288326-60288925_r	1700123o20rik
1340	tc1756247	rlf
1341	klhl11	dcaf11
1342	cyp2c68	osbpl9
1343	vmn1r51	scd2
1344	scgb1a1	fuca2
1345	gnao1	nfkb1
1346	grb2	rab2a
1347	loc100504348	jmjd8
1348	mosc1	cul1
1349	liph	setd1b
1350	dna2	cx3cr1
1351	drd3	mxd1
1352	chr9:96635508-96654148_f	cdc37l1
1353	nap070950-1	rps8
1354	gm4535	ndfip1
1355	myh9	snrpa1
1356	ensmust00000103379	ccdc117
1357	nap061984-1	cand2
1358	chr6:86477309-86537554_r	zkscan3
1359	rab8b	rpl24
1360	chr6:125330524-125410249_r	setd1a
1361	haus3	fbxl20
1362	olfr638	uba3
1363	samd1	hnrnpdl
1364	a_55_p2032668	plek
1365	a_55_p2136763	vcpip1
1366	abca9	man2b1
1367	slc16a2	mtus1
1368	6330577e15rik	vmp1
1369	abhd11	plekho2
1370	nhlrc2	tmem106b
1371	pcbd2	trmt1l
1372	chr5:113920850-113950200_f	ahnak
1373	pcdha8	bbip1
1374	c1qb	nan
1375	chr2:175640275-175701875_r	hnrnpa1
1376	ptgr1	rnf130
1377	lilra6	eif2s2
1378	chr11:76400207-76434732_f	arpc1b
1379	plod3	cab39l
1380	tmem213	lipa
1381	c130073f10rik	rpn2
1382	rab2a	nan
1383	2004-09-01 00:00:00	nan
1384	chr6:54591416-54597566_r	baiap2l1
1385	chr14:73729977-73751877_f	hdac3
1386	ar	zbed6
1387	nynrin	carnmt1
1388	chr5:31856417-31916317_f	paics
1389	ranbp6	gfm1
1390	adcy10	nubp2
1391	rpf1	cyb5b
1392	mrps12	idh2
1393	2006-09-01 00:00:00	snn
1394	sepp1	nan
1395	a_55_p2046118	txnl1
1396	commd8	ptpn6
1397	rsf1	purb
1398	a_55_p2159315	stau2
1399	8430406p12rik	picalm
1400	chr8:19678750-20038750_r	cdt1
1401	slc5a2	srsf6
1402	chr6:83368261-83407280_f	tnfaip8
1403	slc9a8	nan
1404	ensmust00000146535	ccng1
1405	chr14:26834450-26847000_r	eif3e
1406	fdft1	edem1
1407	catsper4	nan
1408	ywhah	hnrnpk
1409	ndufs5	eftud2
1410	cd47	sema4d
1411	prkar2a	dcaf12
1412	rfc1	anxa5
1413	sort1	ndufb11
1414	ikzf1	rbpj
1415	a430105d02rik	tnfaip2
1416	asgr2	tmem131
1417	gm7480	tmem18
1418	chr4:3745750-3756200_f	dpp9
1419	1700023i07rik	fam188a
1420	fbxo18	ccdc43
1421	nsl1	srsf5
1422	arhgef1	hpgds
1423	fstl4	morc3
1424	tff2	chchd7
1425	slc7a6os	tbl1xr1
1426	dlgap5	ywhaq
1427	itgal	mat2a
1428	gm14548	rap2a
1429	gm4316	pyroxd1
1430	tc1684887	frmd8os
1431	chr15:58327703-58329443_r	tagap1
1432	chr15:5969454-5994540_r	zfp516
1433	slco5a1	nan
1434	abhd12	tbc1d1
1435	ensmust00000103542	hadh
1436	ctsb	tpp1
1437	chr14:62263564-62308286_f	rer1
1438	chr16:4525147-4542122_r	strn3
1439	bend4	appbp2
1440	1700106n22rik	rpl35a
1441	chr1:134867906-134885481_r	prr13
1442	racgap1	senp3
1443	a_55_p2173670	sec61a1
1444	dhx9	rae1
1445	cdk4	atp5a1
1446	plekhg5	wdr26
1447	2610319h10rik	eif1b
1448	speer4b	ppp1r10
1449	uckl1	pias1
1450	2310043m15rik	pcnp
1451	gm9937	etv6
1452	bcar3	psmb2
1453	sik1	ifi207
1454	asah2	nsmce4a
1455	zfp764	zkscan17
1456	chr6:108157117-108162492_f	tmed10
1457	chr2:119412770-119435110_r	maea
1458	rab35	ppp1r12a
1459	tc1609794	fbxo22
1460	chr1:163508244-163586072_r	golga2
1461	lbh	dnajc11
1462	nutf2	cnep1r1
1463	bcl2a1d	syde2
1464	chr7:16584852-16657252_f	arl8a
1465	chr5:122982442-123000053_r	rpl30
1466	chr3:125563727-125564266_f	srrt
1467	ctu1	vhl
1468	commd9	zyx
1469	pde4dip	ola1
1470	chr6:83368261-83407280_f	cul4b
1471	ensmust00000162770	atp5b
1472	4933435e02rik	ormdl2
1473	thap3	pskh1
1474	gramd1a	zswim4
1475	tmpo	nan
1476	btbd9	ifi204
1477	tram2	hk3
1478	chr8:119739165-119739905_f	nras
1479	a_55_p2073329	pitpna
1480	chr14:65878005-65878630_f	ice1
1481	chr17:6817346-6819981_f	cs
1482	ccnd1	trp53rka
1483	a_55_p1975943	zfp277
1484	chr6:54591416-54597566_r	dusp18
1485	sbf2	tmem14c
1486	vps24	mrps30
1487	uba1	mnt
1488	zfp712	tpm4
1489	traf2	ncoa4
1490	ndufs7	cnih4
1491	af012163	cd68
1492	3110035e14rik	commd6
1493	tk1	cfl1
1494	cep57	gab1
1495	9430038i01rik	rpl13a
1496	zfp661	rragc
1497	chchd2	atp6v0a2
1498	pgc	nan
1499	a330023f24rik	slc25a51
1500	chr3:34793853-34800591_f	minos1
1501	gcc1	cd47
1502	chr17:46972160-46997919_r	tpt1
1503	ftl1	gigyf2
1504	chr14:21462770-21463270_f	gars
1505	chr12:103151385-103157735_f	lamc1
1506	gm9872	fem1b
1507	pla2g7	nan
1508	phc2	zfp12
1509	amn1	erp44
1510	chr14:26834450-26847000_f	lmo2
1511	larp6	daglb
1512	shprh	papola
1513	rrp9	akirin1
1514	chchd8	2510039o18rik
1515	gm884	nan
1516	fam40a	psma2
1517	nfat5	cct2
1518	chr14:26973425-26986650_f	arpc4
1519	chr4:129532314-129533954_f	strap
1520	9530025h10rik	c030034i22rik ncrna
1521	ensmust00000099210	golga7
1522	fam115a	angel2
1523	a_55_p1957843	copg1
1524	chr11:117835849-117842574_f	irf2bpl
1525	timp2	ccdc58
1526	chr10:94870971-94871658_r	stom
1527	chr17:14683411-14698476_f	ube2z
1528	spag9	cd86
1529	cd300lh	ppp1r13b
1530	chr7:134372392-134372943_r	kdelc1
1531	chka	rsl1d1
1532	dsel	polr3d
1533	clec2g	s100a10
1534	smurf1	nan
1535	chr6:122725638-122752828_f	ralgds
1536	fut8	yy1
1537	mab21l3	brix1
1538	ctsf	klf16
1539	nlgn2	zc3h12c
1540	twf2	nan
1541	atp8b4	ier5
1542	chr1:42689799-42749799_f	srsf3
1543	chr12:103151385-103157796_f	mybbp1a
1544	zfp866	sec13
1545	s100a11	rpn1
1546	gm3727	ubqln2
1547	cdk1	tmco6
1548	gm3696	tkt
1549	rgs12	mrps17
1550	0610037l13rik	cd300lb
1551	tc1635181	mcoln2
1552	casp3	tmem57
1553	spdya	mrps25
1554	chr13:81773237-81783062_f	flcn
1555	ctdspl2	cnppd1
1556	lrp1	tiprl
1557	chr11:3539787-3548811_r	nan
1558	olfr799	mfsd1
1559	a_55_p1992475	myo5a
1560	gm9902	pcna
1561	ankrd32	sertad2
1562	ift20	c5ar1
1563	gabarap	degs1
1564	2810021j22rik	nfkbie
1565	chr8:48476637-48492537_f	bub3
1566	akap13	fosl2
1567	chr8:26428975-26490975_f	dpysl2
1568	chr6:131263850-131314850_f	psmd14
1569	a_55_p2190576	abi2
1570	wwp1	gpd1l
1571	chr12:103151385-103157735_f	i830077j02rik
1572	chr13:66381200-66410200_f	crebrf
1573	fignl1	hspa8
1574	a_55_p2014149	wasl
1575	1700047i17rik2	nan
1576	a_55_p1980190	surf4
1577	hp	thap6
1578	2310034g01rik	unc50
1579	1110021j02rik	usp38
1580	chr2:11454222-11456321_r	tacc1
1581	zhx3	clk4
1582	gm10777	kif5b
1583	chr10:39386908-39390947_f	nudt21
1584	chr6:121035524-121061074_r	atp6v0d1
1585	zfp655	gnb1
1586	chr9:56379670-56429822_r	nan
1587	tlr8	sephs1
1588	lgsn	rpsa
1589	krt6a	nan
1590	chr8:91569369-91594119_r	brox
1591	chr18:47327300-47333819_f	arpc2
1592	ang2	vapa
1593	lrrc8a	5031439g07rik
1594	chr10:81680941-81704964_f	zfp64
1595	med10	rpl13
1596	ensmust00000099638	lcp2
1597	chr11:59206727-59207172_r	nan
1598	tex15	rps17
1599	crtc3	emp1
1600	arfgef2	luc7l
1601	chr5:37051650-37110575_r	cnbp
1602	igf1	pxdc1
1603	chr12:55844075-55898175_f	clns1a
1604	1810030j14rik	asnsd1
1605	6530402f18rik	zdhhc14
1606	olfr297	st6galnac4
1607	chr11:95627874-95640824_f	dctn6
1608	rhobtb3	ppp3r1
1609	sms	gm1974 ncrna
1610	fgf6	eif1a
1611	ccpg1	hnrnph2
1612	c3	nup54
1613	chr4:59093718-59108018_f	slc25a11
1614	tbk1	tmem9b
1615	rapgef4	snrnp40
1616	tmem222	ccl9
1617	dram2	acsl4
1618	ensmust00000103547	fam45a
1619	usp25	c1d
1620	chr2:115900355-115900904_f	plekhm2
1621	a_55_p2093806	atad1
1622	tet2	pcbp2
1623	cep110	ski
1624	f10	nsun3
1625	3110003a17rik	csnk1d
1626	inppl1	fam104a
1627	aw555355	rbm39
1628	gm6040	fblim1
1629	cfdp1	ppp1r15b
1630	c330007p06rik	srrm2
1631	a_55_p2181645	cxcl2
1632	chr5:105032961-105037248_f	egr2
1633	a_55_p2111885	ppp1r14b
1634	hs3st2	txndc17
1635	obfc2a	atp6v1e1
1636	lincp21	creld2
1637	h2-q2	hspd1
1638	chr13:23517278-23523756_f	igf2bp1
1639	rnft2	nan
1640	elk3	lrrc59
1641	chr5:35492530-35492959_r	smim1
1642	chr14:62263564-62308286_f	tex261
1643	a_55_p1997061	nudcd2
1644	irak1	pabpc1
1645	arl1	ab124611
1646	chr5:23195569-23218551_r	snrpb
1647	rad54b	mier1
1648	chr17:33995525-34028025_r	cln5
1649	polr2k	gm12191
1650	tmem161b	cables2
1651	4831426i19rik	slc38a9
1652	chr4:109071198-109078714_f	h2afz
1653	chr18:32389816-32394927_f	a430088p11rik ncrna
1654	zfp947	adam15
1655	ai447881	capzb
1656	a_55_p2160441	snapc5
1657	ahnak2	zc3h4
1658	chr17:17342991-17343357_f	sesn1
1659	chr10:62347876-62374346_r	lcp1
1660	arid3c	mmp19
1661	wdr45l	mtap
1662	chr3:10088209-10089038_f	rps12
1663	mrps11	eif4g2
1664	epb4.1l2	pnn
1665	nars	h2-k1
1666	chr6:93570531-93599006_f	tmem260
1667	nav1	crem
1668	chr18:36449530-36456800_f	slmo2
1669	nfatc1	atxn2
1670	ninj1	snx6
1671	a230045g11rik	vdac2
1672	nhp2l1	nap1l1
1673	csnk1g2	nan
1674	cbr1	nan
1675	chr1:92412246-92423471_f	rps25
1676	akap7	pten
1677	s100a4	arrb2
1678	chr17:6806500-6861042_f	psma7
1679	ubash3b	ppp1cc
1680	gm5797	nan
1681	a_55_p2048429	txnl4a
1682	cd300lf	sfr1
1683	mfsd5	serpinb6a
1684	chr3:21964899-21974524_f	nan
1685	f13a1	extl3
1686	chr1:163528200-163528398_f	c3ar1
1687	scamp1	krr1
1688	synpo2	tmem50a
1689	chr3:40439525-40509975_f	hmgb2
1690	chr9:40029344-40050160_r	clec4d
1691	olfr323	fam120a
1692	atp7a	phf10
1693	chr1:42689799-42749799_r	xist
1694	uhrf1	rnf44
1695	chr9:113648970-113715170_f	ubc
1696	klra16	etohd2
1697	chr7:3338500-3360725_f	minpp1
1698	serpinb6c	psph
1699	a130022j15rik	b230219d22rik
1700	chr13:66381200-66410200_f	vps4a
1701	mapk1ip1	ms4a6d
1702	wfdc5	fbxl3
1703	slc24a1	dazap2
1704	wwox	slc29a1
1705	tia1	anp32b
1706	nap023729-001	uchl5
1707	rabep1	nan
1708	chr14:78214602-78225827_r	rab35
1709	chr12:55844075-55898175_r	ipo5
1710	wdr6	smad3
1711	ensmust00000063463	sbds
1712	vps16	eif1
1713	txndc11	fbrsl1
1714	larp1	h1f0
1715	2610027h17rik	diablo
1716	chr15:79276925-79286500_f	rab18
1717	mccc2	tmeff1
1718	tug1	irf9
1719	mrpl33	txndc5
1720	cep63	zbtb2
1721	chr5:29779847-29784383_f	nan
1722	vim	psap
1723	dmap1	nan
1724	dusp14	ube2q1
1725	zfp467	txndc12
1726	chr8:85609155-85615170_r	mrps34
1727	cep68	patl1
1728	olfr988	asah1
1729	chr2:28260005-28260187_r	snx4
1730	ercc-00111_144	sf3b4
1731	chr12:72103832-72116875_f	hikeshi
1732	farp2	arfip2
1733	usmg2	pgap1
1734	chr5:106353430-106353843_f	fhl1
1735	cldn19	nan
1736	4930407i10rik	cnp
1737	dgkg	atp6v1a
1738	eps15	tfec
1739	chr12:85210777-85262127_f	anapc11
1740	chr16:59557120-59602070_r	reep3
1741	chr15:83181291-83197750_f	jun
1742	chr17:22076711-22099431_r	cebpa
1743	cdc5l	nsun5
1744	gm10406	nan
1745	serpinb6c	zdhhc9
1746	map2k5	lgals1
1747	ankrd11	rab32
1748	spink3	adam17
1749	1700048o14rik	cd48
1750	chr11:70201624-70203335_r	nif3l1
1751	ahcy	ttc13
1752	loc545005	thap4
1753	gpr141	dse
1754	asap1	ccnd3
1755	a_55_p2042368	arf4
1756	tc1622036	drg1
1757	chr14:101834175-102005450_f	ier2
1758	anapc7	arl8b
1759	chr1:139795171-139796306_f	ehd4
1760	chr3:85806420-85889300_r	sdhaf4
1761	fbxl6	zfp655
1762	tmem101	rab11a
1763	chr6:54591416-54597566_r	eif4a3
1764	tc1779162	nan
1765	gmip	dirc2
1766	col22a1	fam162a
1767	2008-03-01 00:00:00	tyrobp
1768	uhrf1	myl6
1769	efnb1	serbp1
1770	loc100045508	bhlhe40
1771	chr1:45800000-45834825_r	mcm4
1772	mtmr6	mrpl24
1773	chr1:90149027-90152254_f	arhgap10
1774	rnasel	ppia
1775	mysm1	stx6
1776	1810033b17rik	ndufa9
1777	ncor1	sap18
1778	ccbe1	sec62
1779	myo1f	adgre1
1780	necap1	cd44
1781	leprel4	gabarap
1782	ccnd3	ppm1a
1783	chrx:137583875-137595700_r	canx
1784	4931407g18rik	kpna1
1785	pdzk1	nan
1786	a_55_p2096587	phka2
1787	zfp957	exo5
1788	vezt	slc30a5
1789	ccl24	stip1
1790	chr3:146629425-146649125_r	phf13
1791	chr14:62294849-62301165_r	smarce1
1792	stx3	atp5j
1793	nfic	ip6k1
1794	1700025h01rik	tob2
1795	tbc1d4	skp1a
1796	nap060515-1	camk1d
1797	skint5	ctsh
1798	calca	srek1
1799	elmo1	rbm12
1800	igfbp4	fkbp1a
1801	chr9:65647428-65677009_r	hnrnph1
1802	ifi203	fkbp3
1803	zc4h2	trim26
1804	chrx:120324027-120326909_r	thyn1
1805	chr6:31115515-31168433_r	fam175b
1806	chr17:48068261-48087905_f	pak1
1807	a_55_p2067146	nab2
1808	cndp2	ubb
1809	emr1	eif3c
1810	nde1	nan
1811	wdr61	dusp2
1812	gm10375	foxn2
1813	ensmust00000113496	gas1
1814	cdh20	id1
1815	ak138149	cul3
1816	chr15:96111929-96114921_r	anapc2
1817	olfr980	kctd12
1818	armc1	fosb
1819	gm5068	gnb2
1820	syce1l	eif5
1821	cyp4a31	rbms1
1822	abhd11	emc6
1823	chr10:21542515-21579890_f	akap10
1824	ctla2a	rnf2
1825	olfr32	fam53c
1826	h2-eb1	gspt1
1827	fasl	colec12
1828	wbp5	fam43a
1829	sdhaf2	rap2c
1830	chr5:111602486-111603075_f	sft2d1
1831	pqlc2	gtf2b
1832	tmc6	arhgef6
1833	kif2c	trap1
1834	defb26	rnf187
1835	sftpc	zfand5
1836	chr2:48807211-48843911_f	exosc10
1837	tas2r113	rplp2
1838	cenpn	npl
1839	il6	txn1
1840	loc548102	rab7
1841	cd555887	arpc3
1842	gar1	pkig
1843	chr14:62263564-62308286_r	katnbl1
1844	psap	psma3
1845	krt85	nme2
1846	fgfr2	rpia
1847	casc1	tnfrsf1a
1848	chr8:82854412-82919089_r	arglu1
1849	upf3b	rilpl2
1850	chr15:83181291-83197750_r	c330006a16rik
1851	xpo6	rsrp1
1852	chr1:139713316-139913366_r	bnip3l
1853	d130051d11rik	zfp664
1854	chr18:13114367-13118513_f	bc005537
1855	ptprz1	nan
1856	rspo1	atf4
1857	pex11a	saraf
1858	tatdn3	sdc4
1859	a_55_p2030702	clec4a1
1860	ensmust00000103667	rad9a
1861	chr8:124713947-124714299_f	tlr1
1862	tirap	nan
1863	mfsd11	actr2
1864	dnajb3	rab9
1865	chr12:55401761-55418611_r	nup62
1866	mul1	nhp2l1
1867	chrx:6790023-6896433_r	1110008f13rik
1868	kcna10	prcp
1869	chr2:155269145-155303251_f	npm1
1870	asb2	ppp2r1a
1871	pid1	bud31
1872	d030016e14rik	ythdf1
1873	olfr389	lpcat3
1874	chr11:69184157-69201732_r	a630001g21rik
1875	slc19a2	sephs2
1876	a_55_p2168839	eid1
1877	osbpl11	pla2g12a
1878	raph1	rps2
1879	4921534a09rik	lrp10
1880	nap001737-001	bmp2k
1881	chr5:110097500-110118475_r	nkap
1882	atat1	nan
1883	a_55_p1999849	nan
1884	chr13:70762342-70776512_r	myadm
1885	etohi1	dctn5
1886	ppp1r2	rab14
1887	naa35	ubl4a
1888	chr17:29183003-29217681_f	smim3
1889	tceb1	fcgrt
1890	chr8:35143801-35144482_f	2310022a10rik
1891	a130071d04rik	nan
1892	gnpda1	mpp1
1893	sars2	atp5g1
1894	kalrn	nan
1895	4930421j07rik	ccnh
1896	ang	fabp5
1897	ensmust00000146034	nono
1898	chr5:149947200-149979950_f	ran
1899	trip11	nan
1900	wdr45l	rnf4
1901	chr19:59001589-59006474_r	mdm2
1902	parvb	nt5c3
1903	rab3il1	ube2l3
1904	chr17:13806767-13824342_f	fam111a
1905	chr13:98635795-98646617_r	psmc3
1906	zc3h7b	tbcb
1907	zdhhc4	mgat2
1908	rabggta	prr14
1909	chr1:163528200-163528398_f	pnrc1
1910	rfc4	fam76a
1911	zfp871	bcl2a1d
1912	plp2	zc3h11a
1913	bb667892	sypl
1914	chr7:119735208-119822808_f	1700113a16rik ncrna
1915	tc1646147	wrb
1916	chr10:66640530-66644032_f	nan
1917	ensmust00000066298	rpl17
1918	chr4:124127144-124334840_r	nan
1919	gm9376	ssr2
1920	rbm14	nan
1921	nap059691-1	rpl11
1922	chr12:73789535-73799787_f	ptges3
1923	ablim1	ywhaz
1924	a_55_p1986711	ap2a2
1925	1700112j16rik	taldo1
1926	chr18:61798876-61807452_r	tmem86a
1927	chr10:81165750-81236400_f	sub1
1928	tmem194	il10rb
1929	metap1	tnfaip3
1930	trim16	nup50
1931	mrpl49	cox6c
1932	irs1	grtp1
1933	cdk4	ilvbl
1934	ing1	atp5c1
1935	fam117b	ctsb
1936	gm5088	nan
1937	akirin1	errfi1
1938	pde11a	mir692-1
1939	chr5:37051650-37110575_f	chek2
1940	chr12:70602812-70603402_f	mdk
1941	chr1:52507374-52514124_f	sla2
1942	chr1:33893475-33903900_r	vps35
1943	chr14:22267795-22319045_f	nan
1944	olfr550	rpl18a
1945	brd7	cmtm7
1946	ensmust00000146433	hspa1a
1947	slc11a1	map3k8
1948	ensmust00000098496	snx24
1949	chr18:84737058-84737644_f	cmtm3
1950	parp16	tpm3
1951	olfr173	snrpd2
1952	rnf7	sike1
1953	chr11:69106907-69112857_r	tk1
1954	defb36	fscn1
1955	chr2:129402701-129403112_r	c1qb
1956	olfr1505	ddhd2
1957	chr13:49488457-49493732_f	nan
1958	khdrbs2	pex13
1959	e030018b13rik	cd164
1960	chr15:102100397-102105872_r	psmd6
1961	chr4:146890596-146891297_f	nan
1962	acly	nan
1963	chr16:4867322-4874772_r	ppp1cc
1964	tuba1b	srrm1
1965	cars2	ppp4c
1966	tekt3	derl1
1967	chr4:126710640-126721240_r	cd84
1968	rnase4	rpl7l1
1969	chr16:59557120-59602070_f	ormdl1
1970	nap023477-001	fam212a
1971	chr18:36481237-36481819_f	tbc1d10b
1972	4930422i22rik	smim15
1973	zmat5	psmb7
1974	gm10252	aida
1975	chr12:12768528-12849976_f	tomm5
1976	chr5:143196275-143207575_f	h3f3a
1977	a_55_p2072479	nan
1978	chr2:119412770-119435110_r	dusp3
1979	slc14a1	rnf7
1980	chr5:37051650-37110575_f	hsd3b7
1981	chr4:136871882-136872469_r	prkcb
1982	c630016n16rik	fam195b
1983	asns	nfe2l2
1984	chr18:47327300-47333819_r	1110038b12rik ncrna
1985	sgk3	ppib
1986	prpf4b	arhgdib
1987	psmd11	ctsc
1988	setd8	rpl35
1989	olfr312	snx3
1990	flt3	eif4a1
1991	chr14:21437920-21464655_r	rab7b
1992	ascc3	mief1
1993	chr4:133212951-133214017_r	tpm1
1994	chr2:150217425-150266600_f	rpl23
1995	nap114020-1	prkcd
1996	cldn2	neu1
[truncated: 1,728 more rows]

## Sheet: Figure2D.Python
	Figure2D: Finding gene symbols overlapped between A (Schulz, et al. 2012) and B (current bulk RNA-seq data) on Python 3.4
	#Intersection of genes between both	June 2016 to March 2017
	In [147]: overlaps=list(set(rnaseqDESeqGenes) & set(arraySkinPValueSymbols))	rnaseqDESeqGenes: Differentially expressed genes between WTR2 vs WTR4 at FDR < 0.05
	In [148]: len(overlaps)
	Out[148]: 252	Jan 2017 to March 2017; Schuzl, et al. (2012) Science . Agilent Microarray data
	# gene Ids that cannot be converted back to gene symbols (marked as nan)	arraySkinPValueSymbols: Differentially expressed genes between skin CD11bhiF4/80lo vs skin CD11bloF480hi at p value < 0.05
	excluded from calculation of the overlaps
	In [180]: len(rnaseqDESeqGenesNoNan)
	Out[180]: 2399
	In [181]: len(rnaseqDESeqGenesFrame)
	Out[181]: 2574
	In [182]: len(arraySkinPValueSymbols)
	Out[182]: 3725

## Sheet: Figure3A)
Figure 3A) legend
A) Heat map showing elevated expression of inflammatory chemokines and their receptors in the intermediate population compared to the monocyte population
		Monocyte	Monocyte	Monocyte	Intermediate	Intermediate	Intermediate
	EntrezIDs	WT2R2	WT4R2	WT6R2	WT2R4	WT4R4	WT6R4	GeneSymbols
0	20296	2.80001	1.23307	-4.20991	10.5821	7.44439	10.6474	Ccl2			# Analysis on R
1	20302	-4.20991	-4.20991	-4.20991	7.26496	3.47131	6.68807	Ccl3			> count1sWTR2vsWTR4Filtered <- dds[rowSums(count1sWTR2vsWTR4)>50,]
2	20303	0.866384	0.114181	4.72197	7.02048	4.44221	8.36838	Ccl4
3	20304	-4.20991	3.44886	0.210647	-2.14869	-4.20991	4.47579	Ccl5			> vsdWTR2vsWTR4_50 <- varianceStabilizingTransformation(count1sWTR2vsWTR4Filtered, blind=TRUE)
4	20305	3.68588	-4.20991	-4.20991	3.94105	5.6625	4.92998	Ccl6			-- note: fitType='parametric', but the dispersion trend was not well captured by the
5	20306	2.47372	1.23307	2.06036	10.656	8.04637	11.0775	Ccl7			function: y = a/x + b, and a local regression fit was automatically substituted.
6	20308	4.93333	-4.20991	1.34304	7.98748	6.88961	9.7605	Ccl9			specify fitType='local' or 'mean' to avoid this message next time.
7	56221	-0.204874	3.87374	0.210647	6.37893	6.68086	6.89545	Ccl24			> vsdWTR2vsWTR4_50
8	56838	5.16078	6.44747	-4.20991	-4.20991	-4.20991	-1.92634	Ccl28			class: DESeqTransform
9	12768	5.23044	0.114181	3.98027	6.53012	4.69055	5.27383	Ccr1			dim: 12476 6
10	12771	3.07239	6.85127	4.94871	-0.915833	1.59838	-1.92634	Ccr3			exptData(0):
11	12772	3.30489	0.114181	6.67617	7.48959	5.73237	7.75102	Ccr2			assays(1): ''
12	12774	-0.204874	0.114181	8.67091	2.77619	1.70554	5.62888	Ccr5			rownames(12476): 11287 11303 ... 100862399 100862403
13	12777	-4.20991	-4.20991	9.22006	-4.20991	-4.20991	-4.20991	Ccr10			rowRanges metadata column names(5): baseMean baseVar allZero dispGeneEst dispFit
14	54199	-4.20991	-4.20991	0.210647	7.74091	2.78192	6.95701	Ccrl2(Ackr5)			colnames(6): WT2R2 WT4R2 ... WT4R4 WT6R4
15	13051	3.99147	2.46307	-4.20991	6.76409	7.5565	7.36873	Cx3cr1			colData names(3): Strains Types sizeFactor
16	12766	-4.20991	-4.20991	0.210647	-4.20991	3.39512	2.15652	Cxcr3
17	14825	-4.20991	-4.20991	2.57755	2.37624	-2.17717	3.48356	Cxcl1
18	15945	4.85041	-4.20991	-4.20991	7.02048	2.39648	4.69475	Cxcl10
19	20309	2.80001	0.114181	4.46164	-4.20991	-4.20991	3.48356	Cxcl15
20	20310	0.866384	-4.20991	2.57755	6.75315	4.98518	7.60412	Cxcl2
21	20315	8.28856	1.94609	3.98027	-0.535797	-4.20991	-1.92634	Cxcl12
22	66102	-0.204874	0.114181	-4.20991	4.10273	0.62403	-0.623744	Cxcl16
23	80901	-4.20991	6.64338	-4.20991	-0.535797	2.94576	-4.20991	Cxcr6
24	330122	-0.204874	-4.20991	3.55764	3.28174	-2.17717	1.93198	Cxcl3
25	56744	-4.20991	-4.20991	1.34304	9.6829	9.09644	10.2841	Pf4(Cxcl4)

## Sheet: Figure3B
Figure legend 3B		Monocytes	Intermediate
CXCL4 is much more strongly expressed in intermediate population than in the monocyte		0.5	833.153
		0.5	568.385
		5.02355	1244.64
	Mean	2.00785	882.06
	STD Deviation	2.61168	340.771
	SEM	1.5078	196.744
	Y-axis: Normalized counts for CXCL4

## Sheet: Figure4A)
Figure 4A) legend				Monocyte	Intermediate
A) CCR2 expression is higher in the intermediate, compared to the monocyte, population of cells.				8	480
These data represent raw counts of CCR2 expression from the bulk RNA sequencing data				1	175
				44	451
			Mean	17.6667	368.667
			STD Deviation	23.0723	168.346
			SEM	13.3201	97.1944

## Sheet: Figure4Ci)
Figure legend 4Ci)		Intermediate	Intermediate	Intermediate	Monocytes	Monocytes	Monocytes
Quantification of multiple flow cytometric analyses of the monocyte, intermediate and yolk sac populations in skin from E15.5 WT, CCR2-/- and ACKR2-/- embryos.		ACKR2-/-	CCR2-/-	WT	ACKR2-/-	CCR2-/-	WT
		388	260	498	481	448	475
		337	356	489	542	519	563
		355	402	430	360	486	488
		404	339	526	462	457	501
		256	296	432	386	449	474
		332	293	396	661	416	507
		336	346		527	533
Y-axis No.cells per 105 cells		308	215		524	296
	Mean	339.5	313.375	461.833	492.875	450.5	501.333
	STD Deviation	45.9689	59.3246	49.8013	94.8569	73.5527	33.0252
	SEM	16.2525	20.9744	19.964	33.537	26.004	13.4824

[truncated: 17 more sheets: Figure4Cii), Figure4D), Figure5Diii), Fgure5Eii), Figure5Eiii), Figure5Fiii), Figure6Ai), Figure6Aii), Figure6Aiii), Figure6C), Figure6Di), Figure6Dii), FigureS1Dii), FigureS1Eiii), Figure S3C), Figure S4A), Figure S4C)]
